# Supplementary material for: Image-based time series analysis to establish differential disease progression for two Fusarium head blight pathogens in oat spikelets with variable resistance
Source: Front Plant Sci. 2023 Mar 14;14:1126717. doi: 10.3389/fpls.2023.1126717 (PMC10043315; doi:10.3389/fpls.2023.1126717)
Supplement: Supplementary file 2 [file Table_1.xlsx]

## Sheet: supplementary_table_1
Supplementary table 1. Time course raw data. PAA = Photosynthetically Active Area; Vitality = Fv/Fm
Batch	Spikelet id	Treatment	Genotype	HPI	PAA	Vitality
b1	b1_PS_Tray_722_A1	Control	BOR01	0	100	0.758047
b1	b1_PS_Tray_722_A2	Control	BOR01	0	100	0.700462
b1	b1_PS_Tray_722_A3	Control	BOR01	0	100	0.750403
b1	b1_PS_Tray_722_A4	Control	BOR01	0	100	0.727565
b1	b1_PS_Tray_722_C2	Control	Akseli	0	100	0.706016
b1	b1_PS_Tray_722_C3	Control	Akseli	0	100	0.776672
b1	b1_PS_Tray_722_C4	Control	Akseli	0	100	0.654525
b1	b1_PS_Tray_722_D1	Control	Belinda	0	100	0.755421
b1	b1_PS_Tray_722_D2	Control	Belinda	0	100	0.732957
b1	b1_PS_Tray_722_D3	Control	Belinda	0	100	0.595766
b1	b1_PS_Tray_722_D4	Control	Belinda	0	100	0.693266
b1	b1_PS_Tray_722_E2	Fusarium langsethiae	Vinger	0	100	0.802581
b1	b1_PS_Tray_722_G1	Fusarium langsethiae	Belinda	0	100	0.715113
b1	b1_PS_Tray_722_G2	Fusarium langsethiae	Belinda	0	100	0.746677
b1	b1_PS_Tray_722_G3	Fusarium langsethiae	Belinda	0	100	0.701618
b1	b1_PS_Tray_722_G4	Fusarium langsethiae	Belinda	0	100	0.66925
b1	b1_PS_Tray_722_H1	Control	BOR31	0	100	0.738118
b1	b1_PS_Tray_722_H2	Control	BOR31	0	100	0.76195
b1	b1_PS_Tray_722_H3	Control	BOR31	0	100	0.747689
b1	b1_PS_Tray_722_I1	Control	BOR31	0	100	0.704552
b1	b1_PS_Tray_722_I2	Control	BOR31	0	100	0.721337
b1	b1_PS_Tray_722_I3	Control	BOR31	0	100	0.705713
b1	b1_PS_Tray_722_I4	Control	BOR31	0	100	0.772491
b1	b1_PS_Tray_723_A1	Control	BOR01	0	100	0.733567
b1	b1_PS_Tray_723_A2	Control	BOR01	0	100	0.713463
b1	b1_PS_Tray_723_A3	Control	BOR01	0	100	0.739885
b1	b1_PS_Tray_723_A4	Control	BOR01	0	100	0.778516
b1	b1_PS_Tray_723_B1	Fusarium langsethiae	BOR31	0	100	0.694318
b1	b1_PS_Tray_723_B2	Fusarium langsethiae	BOR31	0	100	0.696316
b1	b1_PS_Tray_723_B3	Fusarium langsethiae	BOR31	0	100	0.727325
b1	b1_PS_Tray_723_B4	Fusarium langsethiae	BOR31	0	100	0.701429
b1	b1_PS_Tray_723_C1	Fusarium langsethiae	Odal	0	100	0.675145
b1	b1_PS_Tray_723_C2	Fusarium langsethiae	Odal	0	100	0.753449
b1	b1_PS_Tray_723_C3	Fusarium langsethiae	Odal	0	100	0.705083
b1	b1_PS_Tray_723_C4	Fusarium langsethiae	Odal	0	100	0.818506
b1	b1_PS_Tray_723_E1	Fusarium langsethiae	BOR02	0	100	0.721625
b1	b1_PS_Tray_723_E2	Fusarium langsethiae	BOR02	0	100	0.752027
b1	b1_PS_Tray_723_E3	Fusarium langsethiae	BOR02	0	100	0.742847
b1	b1_PS_Tray_723_E4	Fusarium langsethiae	BOR02	0	100	0.74058
b1	b1_PS_Tray_723_G1	Fusarium culmorum	BOR01	0	100	0.61958
b1	b1_PS_Tray_723_G2	Fusarium culmorum	BOR01	0	100	0.640373
b1	b1_PS_Tray_723_G3	Fusarium culmorum	BOR01	0	100	0.69309
b1	b1_PS_Tray_723_G4	Fusarium culmorum	BOR01	0	100	0.667424
b1	b1_PS_Tray_723_I1	Fusarium langsethiae	BOR02	0	100	0.610566
b1	b1_PS_Tray_723_I2	Fusarium langsethiae	BOR02	0	100	0.5266
b1	b1_PS_Tray_723_I3	Fusarium langsethiae	BOR02	0	100	0.709506
b1	b1_PS_Tray_723_I4	Fusarium langsethiae	BOR02	0	100	0.729179
b1	b1_PS_Tray_724_A1	Control	Vinger	0	100	0.8115
b1	b1_PS_Tray_724_A3	Control	Vinger	0	100	0.71283
b1	b1_PS_Tray_724_A4	Control	Vinger	0	100	0.739203
b1	b1_PS_Tray_724_B1	Fusarium culmorum	BOR31	0	100	0.753731
b1	b1_PS_Tray_724_B2	Fusarium culmorum	BOR31	0	100	0.6939
b1	b1_PS_Tray_724_B3	Fusarium culmorum	BOR31	0	100	0.785344
b1	b1_PS_Tray_724_B4	Fusarium culmorum	BOR31	0	100	0.719026
b1	b1_PS_Tray_724_D1	Fusarium langsethiae	Belinda	0	100	0.690232
b1	b1_PS_Tray_724_D2	Fusarium langsethiae	Belinda	0	100	0.548792
b1	b1_PS_Tray_724_D3	Fusarium langsethiae	Belinda	0	100	0.716927
b1	b1_PS_Tray_724_D4	Fusarium langsethiae	Belinda	0	100	0.732385
b1	b1_PS_Tray_724_F1	Control	BOR02	0	100	0.775495
b1	b1_PS_Tray_724_F2	Control	BOR02	0	100	0.75
b1	b1_PS_Tray_724_F4	Control	BOR02	0	100	0.746719
b1	b1_PS_Tray_724_G1	Control	Akseli	0	100	0.687754
b1	b1_PS_Tray_724_G3	Control	Akseli	0	100	0.69681
b1	b1_PS_Tray_724_G4	Control	Akseli	0	100	0.72747
b1	b1_PS_Tray_724_H4	Fusarium langsethiae	Vinger	0	100	0.804798
b1	b1_PS_Tray_724_I1	Fusarium langsethiae	Belinda	0	100	0.71476
b1	b1_PS_Tray_724_I2	Fusarium langsethiae	Belinda	0	100	0.719593
b1	b1_PS_Tray_724_I4	Fusarium langsethiae	Belinda	0	100	0.66105
b1	b1_PS_Tray_725_A1	Fusarium langsethiae	BOR01	0	100	0.726851
b1	b1_PS_Tray_725_A2	Fusarium langsethiae	BOR01	0	100	0.724739
b1	b1_PS_Tray_725_A3	Fusarium langsethiae	BOR01	0	100	0.710169
b1	b1_PS_Tray_725_A4	Fusarium langsethiae	BOR01	0	100	0.732944
b1	b1_PS_Tray_725_B1	Fusarium langsethiae	Vinger	0	100	0.6208
b1	b1_PS_Tray_725_B2	Fusarium langsethiae	Vinger	0	100	0.790307
b1	b1_PS_Tray_725_B4	Fusarium langsethiae	Vinger	0	100	0.705338
b1	b1_PS_Tray_725_C1	Fusarium langsethiae	Odal	0	100	0.702313
b1	b1_PS_Tray_725_C2	Fusarium langsethiae	Odal	0	100	0.729812
b1	b1_PS_Tray_725_C3	Fusarium langsethiae	Odal	0	100	0.758254
b1	b1_PS_Tray_725_C4	Fusarium langsethiae	Odal	0	100	0.709524
b1	b1_PS_Tray_725_D1	Fusarium culmorum	BOR01	0	100	0.734274
b1	b1_PS_Tray_725_D2	Fusarium culmorum	BOR01	0	100	0.748275
b1	b1_PS_Tray_725_D3	Fusarium culmorum	BOR01	0	100	0.711621
b1	b1_PS_Tray_725_D4	Fusarium culmorum	BOR01	0	100	0.773645
b1	b1_PS_Tray_725_E1	Control	Belinda	0	100	0.708129
b1	b1_PS_Tray_725_E2	Control	Belinda	0	100	0.593554
b1	b1_PS_Tray_725_E3	Control	Belinda	0	100	0.721099
b1	b1_PS_Tray_725_E4	Control	Belinda	0	100	0.749896
b1	b1_PS_Tray_725_F1	Fusarium culmorum	BOR02	0	100	0.759179
b1	b1_PS_Tray_725_F2	Fusarium culmorum	BOR02	0	100	0.773221
b1	b1_PS_Tray_725_F3	Fusarium culmorum	BOR02	0	100	0.748318
b1	b1_PS_Tray_725_F4	Fusarium culmorum	BOR02	0	100	0.75194
b1	b1_PS_Tray_725_H1	Fusarium culmorum	BOR31	0	100	0.734537
b1	b1_PS_Tray_725_H2	Fusarium culmorum	BOR31	0	100	0.758088
b1	b1_PS_Tray_725_H3	Fusarium culmorum	BOR31	0	100	0.762774
b1	b1_PS_Tray_725_H4	Fusarium culmorum	BOR31	0	100	0.661779
b1	b1_PS_Tray_725_I1	Fusarium langsethiae	BOR31	0	100	0.756593
b1	b1_PS_Tray_725_I2	Fusarium langsethiae	BOR31	0	100	0.740482
b1	b1_PS_Tray_726_A1	Control	BOR02	0	100	0.820471
b1	b1_PS_Tray_726_A4	Control	BOR02	0	100	0.718238
b1	b1_PS_Tray_726_C1	Fusarium langsethiae	Akseli	0	100	0.71
b1	b1_PS_Tray_726_C2	Fusarium langsethiae	Akseli	0	100	0.560708
b1	b1_PS_Tray_726_C3	Fusarium langsethiae	Akseli	0	100	0.690154
b1	b1_PS_Tray_726_C4	Fusarium langsethiae	Akseli	0	100	0.667032
b1	b1_PS_Tray_726_D1	Control	BOR02	0	100	0.734066
b1	b1_PS_Tray_726_D2	Control	BOR02	0	100	0.735154
b1	b1_PS_Tray_726_D4	Control	BOR02	0	100	0.772727
b1	b1_PS_Tray_726_E1	Control	Odal	0	100	0.764525
b1	b1_PS_Tray_726_E2	Control	Odal	0	100	0.828574
b1	b1_PS_Tray_726_E3	Control	Odal	0	100	0.831628
b1	b1_PS_Tray_726_E4	Control	Odal	0	100	0.821602
b1	b1_PS_Tray_726_G1	Control	Odal	0	100	0.575919
b1	b1_PS_Tray_726_G2	Control	Odal	0	100	0.734525
b1	b1_PS_Tray_726_G3	Control	Odal	0	100	0.614338
b1	b1_PS_Tray_726_H2	Fusarium langsethiae	Vinger	0	100	0.808117
b1	b1_PS_Tray_726_H4	Fusarium langsethiae	Vinger	0	100	0.819531
b1	b1_PS_Tray_726_I2	Fusarium langsethiae	Akseli	0	100	0.760482
b1	b1_PS_Tray_726_I3	Fusarium langsethiae	Akseli	0	100	0.715028
b1	b1_PS_Tray_726_I4	Fusarium langsethiae	Akseli	0	100	0.72788
b1	b1_PS_Tray_727_A1	Control	Akseli	0	100	0.709984
b1	b1_PS_Tray_727_A3	Control	Akseli	0	100	0.75427
b1	b1_PS_Tray_727_A4	Control	Akseli	0	100	0.826437
b1	b1_PS_Tray_727_C1	Fusarium langsethiae	Belinda	0	100	0.566657
b1	b1_PS_Tray_727_C2	Fusarium langsethiae	Belinda	0	100	0.733579
b1	b1_PS_Tray_727_C3	Fusarium langsethiae	Belinda	0	100	0.658621
b1	b1_PS_Tray_727_C4	Fusarium langsethiae	Belinda	0	100	0.723179
b1	b1_PS_Tray_727_F1	Fusarium langsethiae	Odal	0	100	0.817862
b1	b1_PS_Tray_727_F3	Fusarium langsethiae	Odal	0	100	0.829633
b1	b1_PS_Tray_727_F4	Fusarium langsethiae	Odal	0	100	0.738661
b1	b1_PS_Tray_727_H3	Fusarium langsethiae	BOR01	0	100	0.81072
b1	b1_PS_Tray_727_H4	Fusarium langsethiae	BOR01	0	100	0.693687
b1	b1_PS_Tray_728_A1	Fusarium culmorum	BOR02	0	100	0.767284
b1	b1_PS_Tray_728_A2	Fusarium culmorum	BOR02	0	100	0.727104
b1	b1_PS_Tray_728_A3	Fusarium culmorum	BOR02	0	100	0.777082
b1	b1_PS_Tray_728_A4	Fusarium culmorum	BOR02	0	100	0.734303
b1	b1_PS_Tray_728_C1	Fusarium culmorum	BOR02	0	100	0.639676
b1	b1_PS_Tray_728_C2	Fusarium culmorum	BOR02	0	100	0.714709
b1	b1_PS_Tray_728_C3	Fusarium culmorum	BOR02	0	100	0.752927
b1	b1_PS_Tray_728_C4	Fusarium culmorum	BOR02	0	100	0.739342
b1	b1_PS_Tray_728_D1	Fusarium culmorum	BOR31	0	100	0.730012
b1	b1_PS_Tray_728_D2	Fusarium culmorum	BOR31	0	100	0.764012
b1	b1_PS_Tray_728_D3	Fusarium culmorum	BOR31	0	100	0.722623
b1	b1_PS_Tray_728_D4	Fusarium culmorum	BOR31	0	100	0.71295
b1	b1_PS_Tray_728_E1	Control	Belinda	0	100	0.511775
b1	b1_PS_Tray_728_E2	Control	Belinda	0	100	0.731143
b1	b1_PS_Tray_728_E3	Control	Belinda	0	100	0.530247
b1	b1_PS_Tray_728_E4	Control	Belinda	0	100	0.692841
b1	b1_PS_Tray_728_G3	Control	Vinger	0	100	0.657258
b1	b1_PS_Tray_728_G4	Control	Vinger	0	100	0.712684
b1	b1_PS_Tray_728_I1	Fusarium langsethiae	BOR31	0	100	0.700746
b1	b1_PS_Tray_728_I2	Fusarium langsethiae	BOR31	0	100	0.735022
b1	b1_PS_Tray_728_I3	Fusarium langsethiae	BOR31	0	100	0.719361
b1	b1_PS_Tray_728_I4	Fusarium langsethiae	BOR31	0	100	0.68442
b1	b1_PS_Tray_729_B1	Control	BOR02	0	100	0.689088
b1	b1_PS_Tray_729_B2	Control	BOR02	0	100	0.732263
b1	b1_PS_Tray_729_B3	Control	BOR02	0	100	0.718552
b1	b1_PS_Tray_729_C1	Control	Akseli	0	100	0.713085
b1	b1_PS_Tray_729_C3	Control	Akseli	0	100	0.698125
b1	b1_PS_Tray_729_G1	Control	BOR02	0	100	0.751089
b1	b1_PS_Tray_729_G2	Control	BOR02	0	100	0.767017
b1	b1_PS_Tray_729_G3	Control	BOR02	0	100	0.748823
b1	b1_PS_Tray_729_G4	Control	BOR02	0	100	0.746472
b1	b1_PS_Tray_729_H1	Control	Odal	0	100	0.731264
b1	b1_PS_Tray_729_H2	Control	Odal	0	100	0.780354
b1	b1_PS_Tray_729_H3	Control	Odal	0	100	0.77713
b1	b1_PS_Tray_729_H4	Control	Odal	0	100	0.607226
b1	b1_PS_Tray_729_I2	Fusarium culmorum	BOR01	0	100	0.721662
b1	b1_PS_Tray_729_I3	Fusarium culmorum	BOR01	0	100	0.739397
b1	b1_PS_Tray_729_I4	Fusarium culmorum	BOR01	0	100	0.705422
b1	b1_PS_Tray_730_A1	Fusarium culmorum	BOR02	0	100	0.787979
b1	b1_PS_Tray_730_A2	Fusarium culmorum	BOR02	0	100	0.774814
b1	b1_PS_Tray_730_A4	Fusarium culmorum	BOR02	0	100	0.763305
b1	b1_PS_Tray_730_B1	Fusarium langsethiae	BOR01	0	100	0.681397
b1	b1_PS_Tray_730_B2	Fusarium langsethiae	BOR01	0	100	0.620479
b1	b1_PS_Tray_730_B3	Fusarium langsethiae	BOR01	0	100	0.7423
b1	b1_PS_Tray_730_B4	Fusarium langsethiae	BOR01	0	100	0.604831
b1	b1_PS_Tray_730_C1	Fusarium langsethiae	BOR31	0	100	0.73132
b1	b1_PS_Tray_730_C2	Fusarium langsethiae	BOR31	0	100	0.661517
b1	b1_PS_Tray_730_C3	Fusarium langsethiae	BOR31	0	100	0.6976
b1	b1_PS_Tray_730_C4	Fusarium langsethiae	BOR31	0	100	0.664825
b1	b1_PS_Tray_730_D1	Fusarium langsethiae	BOR02	0	100	0.727077
b1	b1_PS_Tray_730_D2	Fusarium langsethiae	BOR02	0	100	0.6829
b1	b1_PS_Tray_730_D3	Fusarium langsethiae	BOR02	0	100	0.7192
b1	b1_PS_Tray_730_E1	Fusarium culmorum	BOR01	0	100	0.728618
b1	b1_PS_Tray_730_E2	Fusarium culmorum	BOR01	0	100	0.749169
b1	b1_PS_Tray_730_E4	Fusarium culmorum	BOR01	0	100	0.752449
b1	b1_PS_Tray_730_F2	Control	Odal	0	100	0.806906
b1	b1_PS_Tray_730_F3	Control	Odal	0	100	0.756071
b1	b1_PS_Tray_730_F4	Control	Odal	0	100	0.694169
b1	b1_PS_Tray_730_G1	Fusarium culmorum	BOR31	0	100	0.734526
b1	b1_PS_Tray_730_G3	Fusarium culmorum	BOR31	0	100	0.76106
b1	b1_PS_Tray_730_G4	Fusarium culmorum	BOR31	0	100	0.730765
b1	b1_PS_Tray_730_H1	Fusarium langsethiae	Odal	0	100	0.760324
b1	b1_PS_Tray_730_H2	Fusarium langsethiae	Odal	0	100	0.733293
b1	b1_PS_Tray_730_H3	Fusarium langsethiae	Odal	0	100	0.717836
b1	b1_PS_Tray_730_H4	Fusarium langsethiae	Odal	0	100	0.706842
b1	b1_PS_Tray_730_I1	Fusarium langsethiae	BOR02	0	100	0.816071
b1	b1_PS_Tray_730_I2	Fusarium langsethiae	BOR02	0	100	0.716095
b1	b1_PS_Tray_730_I3	Fusarium langsethiae	BOR02	0	100	0.81417
b1	b1_PS_Tray_730_I4	Fusarium langsethiae	BOR02	0	100	0.650517
b1	b1_PS_Tray_731_A1	Fusarium langsethiae	Akseli	0	100	0.658661
b1	b1_PS_Tray_731_A2	Fusarium langsethiae	Akseli	0	100	0.825
b1	b1_PS_Tray_731_A3	Fusarium langsethiae	Akseli	0	100	0.717471
b1	b1_PS_Tray_731_A4	Fusarium langsethiae	Akseli	0	100	0.616455
b1	b1_PS_Tray_731_D2	Control	BOR31	0	100	0.780084
b1	b1_PS_Tray_731_D3	Control	BOR31	0	100	0.764825
b1	b1_PS_Tray_731_D4	Control	BOR31	0	100	0.744776
b1	b1_PS_Tray_731_E1	Control	BOR31	0	100	0.64962
b1	b1_PS_Tray_731_E2	Control	BOR31	0	100	0.678464
b1	b1_PS_Tray_731_E3	Control	BOR31	0	100	0.680947
b1	b1_PS_Tray_731_E4	Control	BOR31	0	100	0.752607
b1	b1_PS_Tray_731_G1	Fusarium langsethiae	Akseli	0	100	0.707657
b1	b1_PS_Tray_731_G2	Fusarium langsethiae	Akseli	0	100	0.680422
b1	b1_PS_Tray_731_G3	Fusarium langsethiae	Akseli	0	100	0.701914
b1	b1_PS_Tray_731_G4	Fusarium langsethiae	Akseli	0	100	0.721839
b1	b1_PS_Tray_731_H1	Control	Belinda	0	100	0.721148
b1	b1_PS_Tray_731_H2	Control	Belinda	0	100	0.795122
b1	b1_PS_Tray_731_H3	Control	Belinda	0	100	0.802049
b1	b1_PS_Tray_731_H4	Control	Belinda	0	100	0.558667
b1	b1_PS_Tray_731_I2	Fusarium langsethiae	BOR01	0	100	0.827267
b1	b1_PS_Tray_731_I3	Fusarium langsethiae	BOR01	0	100	0.822946
b1	b1_PS_Tray_731_I4	Fusarium langsethiae	BOR01	0	100	0.820473
b1	b1_PS_Tray_732_A1	Control	BOR01	0	100	0.760391
b1	b1_PS_Tray_732_A2	Control	BOR01	0	100	0.567048
b1	b1_PS_Tray_732_A3	Control	BOR01	0	100	0.707324
b1	b1_PS_Tray_732_A4	Control	BOR01	0	100	0.704443
b1	b1_PS_Tray_732_B1	Control	BOR01	0	100	0.625807
b1	b1_PS_Tray_732_B2	Control	BOR01	0	100	0.721063
b1	b1_PS_Tray_732_B3	Control	BOR01	0	100	0.639598
b1	b1_PS_Tray_732_B4	Control	BOR01	0	100	0.822068
b1	b1_PS_Tray_732_D1	Fusarium langsethiae	Odal	0	100	0.662299
b1	b1_PS_Tray_732_D2	Fusarium langsethiae	Odal	0	100	0.783465
b1	b1_PS_Tray_732_D3	Fusarium langsethiae	Odal	0	100	0.731886
b1	b1_PS_Tray_732_D4	Fusarium langsethiae	Odal	0	100	0.730081
b1	b1_PS_Tray_732_E1	Fusarium langsethiae	Vinger	0	100	0.674622
b1	b1_PS_Tray_732_E2	Fusarium langsethiae	Vinger	0	100	0.702182
b1	b1_PS_Tray_732_E3	Fusarium langsethiae	Vinger	0	100	0.696849
b1	b1_PS_Tray_732_E4	Fusarium langsethiae	Vinger	0	100	0.667781
b1	b1_PS_Tray_732_F2	Control	Vinger	0	100	0.713762
b1	b1_PS_Tray_732_F3	Control	Vinger	0	100	0.740148
b1	b1_PS_Tray_732_G1	Control	Akseli	0	100	0.721635
b1	b1_PS_Tray_732_G3	Control	Akseli	0	100	0.74317
b1	b1_PS_Tray_732_H1	Fusarium culmorum	BOR01	0	100	0.751452
b1	b1_PS_Tray_732_H2	Fusarium culmorum	BOR01	0	100	0.724524
b1	b1_PS_Tray_732_H3	Fusarium culmorum	BOR01	0	100	0.726297
b1	b1_PS_Tray_732_H4	Fusarium culmorum	BOR01	0	100	0.671288
b1	b1_PS_Tray_732_I1	Control	BOR31	0	100	0.782439
b1	b1_PS_Tray_732_I2	Control	BOR31	0	100	0.723753
b1	b1_PS_Tray_732_I3	Control	BOR31	0	100	0.772848
b1	b1_PS_Tray_733_A1	Fusarium culmorum	BOR31	0	100	0.670567
b1	b1_PS_Tray_733_A2	Fusarium culmorum	BOR31	0	100	0.752489
b1	b1_PS_Tray_733_A3	Fusarium culmorum	BOR31	0	100	0.715839
b1	b1_PS_Tray_733_B1	Fusarium langsethiae	BOR01	0	100	0.709015
b1	b1_PS_Tray_733_B2	Fusarium langsethiae	BOR01	0	100	0.751583
b1	b1_PS_Tray_733_B3	Fusarium langsethiae	BOR01	0	100	0.69256
b1	b1_PS_Tray_733_B4	Fusarium langsethiae	BOR01	0	100	0.602052
b1	b1_PS_Tray_733_C1	Fusarium langsethiae	Akseli	0	100	0.722973
b1	b1_PS_Tray_733_C2	Fusarium langsethiae	Akseli	0	100	0.642781
b1	b1_PS_Tray_733_C3	Fusarium langsethiae	Akseli	0	100	0.68397
b1	b1_PS_Tray_733_C4	Fusarium langsethiae	Akseli	0	100	0.754904
b1	b1_PS_Tray_733_D1	Control	Vinger	0	100	0.738526
b1	b1_PS_Tray_733_D3	Control	Vinger	0	100	0.727011
b1	b1_PS_Tray_733_D4	Control	Vinger	0	100	0.742324
b1	b1_PS_Tray_733_E1	Fusarium langsethiae	BOR31	0	100	0.680361
b1	b1_PS_Tray_733_E2	Fusarium langsethiae	BOR31	0	100	0.74129
b1	b1_PS_Tray_733_E4	Fusarium langsethiae	BOR31	0	100	0.735305
b1	b1_PS_Tray_733_F1	Fusarium langsethiae	BOR02	0	100	0.639101
b1	b1_PS_Tray_733_F2	Fusarium langsethiae	BOR02	0	100	0.746143
b1	b1_PS_Tray_733_F3	Fusarium langsethiae	BOR02	0	100	0.673343
b1	b1_PS_Tray_733_F4	Fusarium langsethiae	BOR02	0	100	0.642363
b1	b1_PS_Tray_733_I1	Fusarium culmorum	BOR02	0	100	0.754564
b1	b1_PS_Tray_733_I2	Fusarium culmorum	BOR02	0	100	0.722794
b1	b1_PS_Tray_733_I3	Fusarium culmorum	BOR02	0	100	0.777739
b1	b1_PS_Tray_733_I4	Fusarium culmorum	BOR02	0	100	0.782418
b1	b1_PS_Tray_734_B1	Control	Vinger	0	100	0.685429
b1	b1_PS_Tray_734_B3	Control	Vinger	0	100	0.732303
b1	b1_PS_Tray_734_B4	Control	Vinger	0	100	0.723219
b1	b1_PS_Tray_734_E1	Control	Belinda	0	100	0.741726
b1	b1_PS_Tray_734_E2	Control	Belinda	0	100	0.721802
b1	b1_PS_Tray_734_E3	Control	Belinda	0	100	0.745761
b1	b1_PS_Tray_734_E4	Control	Belinda	0	100	0.718806
b1	b1_PS_Tray_734_G1	Fusarium langsethiae	Belinda	0	100	0.706411
b1	b1_PS_Tray_734_G3	Fusarium langsethiae	Belinda	0	100	0.667603
b1	b1_PS_Tray_734_G4	Fusarium langsethiae	Belinda	0	100	0.718315
b1	b1_PS_Tray_735_A1	Control	BOR01	0	100	0.441468
b1	b1_PS_Tray_735_A2	Control	BOR01	0	100	0.6466
b1	b1_PS_Tray_735_A3	Control	BOR01	0	100	0.555712
b1	b1_PS_Tray_735_A4	Control	BOR01	0	100	0.739397
b1	b1_PS_Tray_735_B1	Control	Odal	0	100	0.636265
b1	b1_PS_Tray_735_B2	Control	Odal	0	100	0.727877
b1	b1_PS_Tray_735_B3	Control	Odal	0	100	0.715944
b1	b1_PS_Tray_735_B4	Control	Odal	0	100	0.730857
b1	b1_PS_Tray_722_A1	Control	BOR01	12	95.3125	0.758705
b1	b1_PS_Tray_722_A2	Control	BOR01	12	100	0.730754
b1	b1_PS_Tray_722_A3	Control	BOR01	12	102.985	0.709203
b1	b1_PS_Tray_722_A4	Control	BOR01	12	90.3226	0.750732
b1	b1_PS_Tray_722_C2	Control	Akseli	12	98.3871	0.680393
b1	b1_PS_Tray_722_C3	Control	Akseli	12	92.5373	0.737484
b1	b1_PS_Tray_722_C4	Control	Akseli	12	91.8033	0.688857
b1	b1_PS_Tray_722_D1	Control	Belinda	12	101.316	0.713597
b1	b1_PS_Tray_722_D2	Control	Belinda	12	102.174	0.722309
b1	b1_PS_Tray_722_D3	Control	Belinda	12	96.875	0.583645
b1	b1_PS_Tray_722_D4	Control	Belinda	12	96.2025	0.649961
b1	b1_PS_Tray_722_E2	Fusarium langsethiae	Vinger	12	100	0.791407
b1	b1_PS_Tray_722_G1	Fusarium langsethiae	Belinda	12	90.3226	0.710911
b1	b1_PS_Tray_722_G2	Fusarium langsethiae	Belinda	12	95.3846	0.687258
b1	b1_PS_Tray_722_G3	Fusarium langsethiae	Belinda	12	97.0588	0.649303
b1	b1_PS_Tray_722_G4	Fusarium langsethiae	Belinda	12	96.7391	0.647742
b1	b1_PS_Tray_722_H1	Control	BOR31	12	88.1579	0.691284
b1	b1_PS_Tray_722_H2	Control	BOR31	12	103.333	0.734823
b1	b1_PS_Tray_722_H3	Control	BOR31	12	83.3333	0.720187
b1	b1_PS_Tray_722_I1	Control	BOR31	12	98.5075	0.710424
b1	b1_PS_Tray_722_I2	Control	BOR31	12	92.3913	0.694706
b1	b1_PS_Tray_722_I3	Control	BOR31	12	81.6092	0.731718
b1	b1_PS_Tray_722_I4	Control	BOR31	12	100	0.729382
b1	b1_PS_Tray_724_A1	Control	Vinger	12	98.8095	0.807229
b1	b1_PS_Tray_724_A3	Control	Vinger	12	86.3636	0.696105
b1	b1_PS_Tray_724_A4	Control	Vinger	12	100	0.70861
b1	b1_PS_Tray_724_B1	Fusarium culmorum	BOR31	12	92.4731	0.736093
b1	b1_PS_Tray_724_B2	Fusarium culmorum	BOR31	12	96.25	0.687156
b1	b1_PS_Tray_724_B3	Fusarium culmorum	BOR31	12	88.8889	0.747875
b1	b1_PS_Tray_724_B4	Fusarium culmorum	BOR31	12	102.564	0.695362
b1	b1_PS_Tray_724_D1	Fusarium langsethiae	Belinda	12	104.348	0.679264
b1	b1_PS_Tray_724_D2	Fusarium langsethiae	Belinda	12	95.8333	0.501772
b1	b1_PS_Tray_724_D3	Fusarium langsethiae	Belinda	12	95.122	0.724231
b1	b1_PS_Tray_724_D4	Fusarium langsethiae	Belinda	12	103.846	0.683691
b1	b1_PS_Tray_724_F1	Control	BOR02	12	94.5055	0.754709
b1	b1_PS_Tray_724_F2	Control	BOR02	12	95.9459	0.712366
b1	b1_PS_Tray_724_F4	Control	BOR02	12	87.5	0.755625
b1	b1_PS_Tray_724_G1	Control	Akseli	12	96.7213	0.67861
b1	b1_PS_Tray_724_G3	Control	Akseli	12	92.0635	0.686793
b1	b1_PS_Tray_724_G4	Control	Akseli	12	90.9091	0.725683
b1	b1_PS_Tray_724_H4	Fusarium langsethiae	Vinger	12	91.9192	0.771231
b1	b1_PS_Tray_724_I1	Fusarium langsethiae	Belinda	12	89.3333	0.698254
b1	b1_PS_Tray_724_I2	Fusarium langsethiae	Belinda	12	101.695	0.67765
b1	b1_PS_Tray_724_I4	Fusarium langsethiae	Belinda	12	101.667	0.645213
b1	b1_PS_Tray_725_A1	Fusarium langsethiae	BOR01	12	92.5373	0.731919
b1	b1_PS_Tray_725_A2	Fusarium langsethiae	BOR01	12	94.2029	0.728246
b1	b1_PS_Tray_725_A3	Fusarium langsethiae	BOR01	12	92.2078	0.705887
b1	b1_PS_Tray_725_A4	Fusarium langsethiae	BOR01	12	97.1831	0.732855
b1	b1_PS_Tray_725_B1	Fusarium langsethiae	Vinger	12	97.1429	0.571588
b1	b1_PS_Tray_725_B2	Fusarium langsethiae	Vinger	12	98.6667	0.772676
b1	b1_PS_Tray_725_B4	Fusarium langsethiae	Vinger	12	91.5493	0.678662
b1	b1_PS_Tray_725_C1	Fusarium langsethiae	Odal	12	100	0.711625
b1	b1_PS_Tray_725_C2	Fusarium langsethiae	Odal	12	90.625	0.692983
b1	b1_PS_Tray_725_C3	Fusarium langsethiae	Odal	12	95.5224	0.743234
b1	b1_PS_Tray_725_C4	Fusarium langsethiae	Odal	12	88.8889	0.717804
b1	b1_PS_Tray_725_D1	Fusarium culmorum	BOR01	12	94.5205	0.715116
b1	b1_PS_Tray_725_D2	Fusarium culmorum	BOR01	12	104.348	0.756958
b1	b1_PS_Tray_725_D3	Fusarium culmorum	BOR01	12	98.4848	0.691754
b1	b1_PS_Tray_725_D4	Fusarium culmorum	BOR01	12	100	0.7645
b1	b1_PS_Tray_725_E1	Control	Belinda	12	91.9355	0.712386
b1	b1_PS_Tray_725_E2	Control	Belinda	12	96.9231	0.612952
b1	b1_PS_Tray_725_E3	Control	Belinda	12	94.3662	0.702493
b1	b1_PS_Tray_725_E4	Control	Belinda	12	93.5065	0.733889
b1	b1_PS_Tray_725_F1	Fusarium culmorum	BOR02	12	102.381	0.7275
b1	b1_PS_Tray_725_F2	Fusarium culmorum	BOR02	12	82.5581	0.717845
b1	b1_PS_Tray_725_F3	Fusarium culmorum	BOR02	12	94.3182	0.71994
b1	b1_PS_Tray_725_F4	Fusarium culmorum	BOR02	12	85.5422	0.69138
b1	b1_PS_Tray_725_H1	Fusarium culmorum	BOR31	12	93.75	0.72924
b1	b1_PS_Tray_725_H2	Fusarium culmorum	BOR31	12	95.5882	0.734077
b1	b1_PS_Tray_725_H3	Fusarium culmorum	BOR31	12	101.887	0.724796
b1	b1_PS_Tray_725_H4	Fusarium culmorum	BOR31	12	91.1765	0.668387
b1	b1_PS_Tray_725_I1	Fusarium langsethiae	BOR31	12	104.938	0.734741
b1	b1_PS_Tray_725_I2	Fusarium langsethiae	BOR31	12	96.4706	0.71789
b1	b1_PS_Tray_726_A1	Control	BOR02	12	85.2941	0.807707
b1	b1_PS_Tray_726_A4	Control	BOR02	12	93.6508	0.718644
b1	b1_PS_Tray_726_C1	Fusarium langsethiae	Akseli	12	90	0.697833
b1	b1_PS_Tray_726_C2	Fusarium langsethiae	Akseli	12	93.0556	0.510134
b1	b1_PS_Tray_726_C3	Fusarium langsethiae	Akseli	12	100	0.701185
b1	b1_PS_Tray_726_C4	Fusarium langsethiae	Akseli	12	102.105	0.647381
b1	b1_PS_Tray_726_D1	Control	BOR02	12	86.8421	0.720924
b1	b1_PS_Tray_726_D2	Control	BOR02	12	83.0769	0.708648
b1	b1_PS_Tray_726_D4	Control	BOR02	12	93.5065	0.738694
b1	b1_PS_Tray_726_E1	Control	Odal	12	98.3607	0.764417
b1	b1_PS_Tray_726_E2	Control	Odal	12	100	0.819902
b1	b1_PS_Tray_726_E3	Control	Odal	12	104.255	0.82049
b1	b1_PS_Tray_726_E4	Control	Odal	12	98.8636	0.817529
b1	b1_PS_Tray_726_G1	Control	Odal	12	98.3871	0.584984
b1	b1_PS_Tray_726_G2	Control	Odal	12	98.3607	0.6912
b1	b1_PS_Tray_726_G3	Control	Odal	12	92.3077	0.613433
b1	b1_PS_Tray_726_H2	Fusarium langsethiae	Vinger	12	101.667	0.798426
b1	b1_PS_Tray_726_H4	Fusarium langsethiae	Vinger	12	87.6543	0.812338
b1	b1_PS_Tray_726_I2	Fusarium langsethiae	Akseli	12	95.2941	0.754642
b1	b1_PS_Tray_726_I3	Fusarium langsethiae	Akseli	12	98.5915	0.760386
b1	b1_PS_Tray_726_I4	Fusarium langsethiae	Akseli	12	101.205	0.750667
b1	b1_PS_Tray_727_A1	Control	Akseli	12	90.625	0.730862
b1	b1_PS_Tray_727_A3	Control	Akseli	12	90.4762	0.746667
b1	b1_PS_Tray_727_A4	Control	Akseli	12	95.3125	0.80977
b1	b1_PS_Tray_727_C1	Fusarium langsethiae	Belinda	12	97.1429	0.5535
b1	b1_PS_Tray_727_C2	Fusarium langsethiae	Belinda	12	98.2456	0.761125
b1	b1_PS_Tray_727_C3	Fusarium langsethiae	Belinda	12	93.1034	0.645667
b1	b1_PS_Tray_727_C4	Fusarium langsethiae	Belinda	12	101.786	0.711298
b1	b1_PS_Tray_727_F1	Fusarium langsethiae	Odal	12	102.299	0.784348
b1	b1_PS_Tray_727_F3	Fusarium langsethiae	Odal	12	101.667	0.819525
b1	b1_PS_Tray_727_F4	Fusarium langsethiae	Odal	12	98.2143	0.741018
b1	b1_PS_Tray_727_H3	Fusarium langsethiae	BOR01	12	102.667	0.797545
b1	b1_PS_Tray_727_H4	Fusarium langsethiae	BOR01	12	91.0448	0.674033
b1	b1_PS_Tray_728_A1	Fusarium culmorum	BOR02	12	96.2963	0.763154
b1	b1_PS_Tray_728_A2	Fusarium culmorum	BOR02	12	95.5224	0.688828
b1	b1_PS_Tray_728_A3	Fusarium culmorum	BOR02	12	93.1507	0.743662
b1	b1_PS_Tray_728_A4	Fusarium culmorum	BOR02	12	96.6292	0.713965
b1	b1_PS_Tray_728_C1	Fusarium culmorum	BOR02	12	88.7324	0.67981
b1	b1_PS_Tray_728_C2	Fusarium culmorum	BOR02	12	94.186	0.702247
b1	b1_PS_Tray_728_C3	Fusarium culmorum	BOR02	12	98.7805	0.733753
b1	b1_PS_Tray_728_C4	Fusarium culmorum	BOR02	12	93.6709	0.733324
b1	b1_PS_Tray_728_D1	Fusarium culmorum	BOR31	12	80	0.707779
b1	b1_PS_Tray_728_D2	Fusarium culmorum	BOR31	12	86.5854	0.735845
b1	b1_PS_Tray_728_D3	Fusarium culmorum	BOR31	12	95.082	0.692759
b1	b1_PS_Tray_728_D4	Fusarium culmorum	BOR31	12	85	0.703735
b1	b1_PS_Tray_728_E1	Control	Belinda	12	92.5	0.45327
b1	b1_PS_Tray_728_E2	Control	Belinda	12	97.1429	0.710044
b1	b1_PS_Tray_728_E3	Control	Belinda	12	97.4026	0.502733
b1	b1_PS_Tray_728_E4	Control	Belinda	12	101.449	0.700614
b1	b1_PS_Tray_728_G3	Control	Vinger	12	96.7742	0.69155
b1	b1_PS_Tray_728_G4	Control	Vinger	12	91.1392	0.697347
b1	b1_PS_Tray_728_I1	Fusarium langsethiae	BOR31	12	96.6102	0.707175
b1	b1_PS_Tray_728_I2	Fusarium langsethiae	BOR31	12	94.5652	0.710862
b1	b1_PS_Tray_728_I3	Fusarium langsethiae	BOR31	12	91.6667	0.702515
b1	b1_PS_Tray_728_I4	Fusarium langsethiae	BOR31	12	85.1852	0.681159
b1	b1_PS_Tray_730_A1	Fusarium culmorum	BOR02	12	101.053	0.742667
b1	b1_PS_Tray_730_A2	Fusarium culmorum	BOR02	12	96.5116	0.756096
b1	b1_PS_Tray_730_A4	Fusarium culmorum	BOR02	12	101.22	0.736181
b1	b1_PS_Tray_730_B1	Fusarium langsethiae	BOR01	12	93.5897	0.648904
b1	b1_PS_Tray_730_B2	Fusarium langsethiae	BOR01	12	94.5205	0.631174
b1	b1_PS_Tray_730_B3	Fusarium langsethiae	BOR01	12	87.5	0.714229
b1	b1_PS_Tray_730_B4	Fusarium langsethiae	BOR01	12	98.7013	0.574171
b1	b1_PS_Tray_730_C1	Fusarium langsethiae	BOR31	12	101.333	0.705487
b1	b1_PS_Tray_730_C2	Fusarium langsethiae	BOR31	12	98.8506	0.643128
b1	b1_PS_Tray_730_C3	Fusarium langsethiae	BOR31	12	94.5455	0.708135
b1	b1_PS_Tray_730_C4	Fusarium langsethiae	BOR31	12	103.093	0.57937
b1	b1_PS_Tray_730_D1	Fusarium langsethiae	BOR02	12	104.615	0.690529
b1	b1_PS_Tray_730_D2	Fusarium langsethiae	BOR02	12	92.5	0.683608
b1	b1_PS_Tray_730_D3	Fusarium langsethiae	BOR02	12	96.9231	0.723143
b1	b1_PS_Tray_730_E1	Fusarium culmorum	BOR01	12	100	0.686221
b1	b1_PS_Tray_730_E2	Fusarium culmorum	BOR01	12	91.5493	0.715677
b1	b1_PS_Tray_730_E4	Fusarium culmorum	BOR01	12	101.449	0.734229
b1	b1_PS_Tray_730_F2	Control	Odal	12	93.75	0.805067
b1	b1_PS_Tray_730_F3	Control	Odal	12	96.4286	0.771074
b1	b1_PS_Tray_730_F4	Control	Odal	12	88.3117	0.702926
b1	b1_PS_Tray_730_G1	Fusarium culmorum	BOR31	12	89.4737	0.755426
b1	b1_PS_Tray_730_G3	Fusarium culmorum	BOR31	12	96.3855	0.748737
b1	b1_PS_Tray_730_G4	Fusarium culmorum	BOR31	12	92.9412	0.720633
b1	b1_PS_Tray_730_H1	Fusarium langsethiae	Odal	12	97.0588	0.748318
b1	b1_PS_Tray_730_H2	Fusarium langsethiae	Odal	12	98.2759	0.728351
b1	b1_PS_Tray_730_H3	Fusarium langsethiae	Odal	12	91.0448	0.709148
b1	b1_PS_Tray_730_H4	Fusarium langsethiae	Odal	12	92.9825	0.702472
b1	b1_PS_Tray_730_I1	Fusarium langsethiae	BOR02	12	82.3009	0.799656
b1	b1_PS_Tray_730_I2	Fusarium langsethiae	BOR02	12	100	0.705635
b1	b1_PS_Tray_730_I3	Fusarium langsethiae	BOR02	12	102.128	0.810729
b1	b1_PS_Tray_730_I4	Fusarium langsethiae	BOR02	12	90	0.727
b1	b1_PS_Tray_731_A1	Fusarium langsethiae	Akseli	12	85.4839	0.735792
b1	b1_PS_Tray_731_A2	Fusarium langsethiae	Akseli	12	94.9153	0.820107
b1	b1_PS_Tray_731_A3	Fusarium langsethiae	Akseli	12	95.5882	0.714585
b1	b1_PS_Tray_731_A4	Fusarium langsethiae	Akseli	12	87.8788	0.648793
b1	b1_PS_Tray_731_D2	Control	BOR31	12	103.158	0.757735
b1	b1_PS_Tray_731_D3	Control	BOR31	12	100.971	0.743337
b1	b1_PS_Tray_731_D4	Control	BOR31	12	81.6327	0.7397
b1	b1_PS_Tray_731_E1	Control	BOR31	12	91.3043	0.661988
b1	b1_PS_Tray_731_E2	Control	BOR31	12	98.9691	0.678073
b1	b1_PS_Tray_731_E3	Control	BOR31	12	91.2281	0.669635
b1	b1_PS_Tray_731_E4	Control	BOR31	12	94.382	0.734857
b1	b1_PS_Tray_731_G1	Fusarium langsethiae	Akseli	12	95.7143	0.685463
b1	b1_PS_Tray_731_G2	Fusarium langsethiae	Akseli	12	89.0625	0.688193
b1	b1_PS_Tray_731_G3	Fusarium langsethiae	Akseli	12	93.1034	0.692204
b1	b1_PS_Tray_731_G4	Fusarium langsethiae	Akseli	12	92.8571	0.712654
b1	b1_PS_Tray_731_H1	Control	Belinda	12	93.1818	0.690402
b1	b1_PS_Tray_731_H2	Control	Belinda	12	95.122	0.781936
b1	b1_PS_Tray_731_H3	Control	Belinda	12	101.22	0.775398
b1	b1_PS_Tray_731_H4	Control	Belinda	12	92.7536	0.533062
b1	b1_PS_Tray_731_I2	Fusarium langsethiae	BOR01	12	98.3333	0.810356
b1	b1_PS_Tray_731_I3	Fusarium langsethiae	BOR01	12	101.786	0.811719
b1	b1_PS_Tray_731_I4	Fusarium langsethiae	BOR01	12	90.9091	0.80944
b1	b1_PS_Tray_732_A1	Control	BOR01	12	93.75	0.728233
b1	b1_PS_Tray_732_A2	Control	BOR01	12	88.8889	0.664393
b1	b1_PS_Tray_732_A3	Control	BOR01	12	91.5493	0.721338
b1	b1_PS_Tray_732_A4	Control	BOR01	12	87.1429	0.723066
b1	b1_PS_Tray_732_B1	Control	BOR01	12	96.3855	0.627763
b1	b1_PS_Tray_732_B2	Control	BOR01	12	100	0.711519
b1	b1_PS_Tray_732_B3	Control	BOR01	12	97.561	0.629075
b1	b1_PS_Tray_732_B4	Control	BOR01	12	101.351	0.805027
b1	b1_PS_Tray_732_D1	Fusarium langsethiae	Odal	12	92.2078	0.627634
b1	b1_PS_Tray_732_D2	Fusarium langsethiae	Odal	12	97.6744	0.775167
b1	b1_PS_Tray_732_D3	Fusarium langsethiae	Odal	12	89.8734	0.722577
b1	b1_PS_Tray_732_D4	Fusarium langsethiae	Odal	12	100	0.738532
b1	b1_PS_Tray_732_E1	Fusarium langsethiae	Vinger	12	87.8378	0.632323
b1	b1_PS_Tray_732_E2	Fusarium langsethiae	Vinger	12	96.1039	0.680676
b1	b1_PS_Tray_732_E3	Fusarium langsethiae	Vinger	12	95.6989	0.685191
b1	b1_PS_Tray_732_E4	Fusarium langsethiae	Vinger	12	96.875	0.660984
b1	b1_PS_Tray_732_F2	Control	Vinger	12	92.0635	0.705983
b1	b1_PS_Tray_732_F3	Control	Vinger	12	95.082	0.718897
b1	b1_PS_Tray_732_G1	Control	Akseli	12	98.0769	0.749824
b1	b1_PS_Tray_732_G3	Control	Akseli	12	86.7925	0.723804
b1	b1_PS_Tray_732_H1	Fusarium culmorum	BOR01	12	88.7097	0.758418
b1	b1_PS_Tray_732_H2	Fusarium culmorum	BOR01	12	93.6508	0.732814
b1	b1_PS_Tray_732_H3	Fusarium culmorum	BOR01	12	91.8919	0.710044
b1	b1_PS_Tray_732_H4	Fusarium culmorum	BOR01	12	92.4242	0.664934
b1	b1_PS_Tray_732_I1	Control	BOR31	12	92.8571	0.751319
b1	b1_PS_Tray_732_I2	Control	BOR31	12	87.6543	0.687732
b1	b1_PS_Tray_732_I3	Control	BOR31	12	103.03	0.747324
b1	b1_PS_Tray_733_A1	Fusarium culmorum	BOR31	12	92.5373	0.665371
b1	b1_PS_Tray_733_A2	Fusarium culmorum	BOR31	12	88.6364	0.713897
b1	b1_PS_Tray_733_A3	Fusarium culmorum	BOR31	12	96.7742	0.680817
b1	b1_PS_Tray_733_B1	Fusarium langsethiae	BOR01	12	95.5882	0.685092
b1	b1_PS_Tray_733_B2	Fusarium langsethiae	BOR01	12	102.778	0.736703
b1	b1_PS_Tray_733_B3	Fusarium langsethiae	BOR01	12	92	0.686275
b1	b1_PS_Tray_733_B4	Fusarium langsethiae	BOR01	12	94.8052	0.602137
b1	b1_PS_Tray_733_C1	Fusarium langsethiae	Akseli	12	94.5946	0.7105
b1	b1_PS_Tray_733_C2	Fusarium langsethiae	Akseli	12	91.7808	0.697866
b1	b1_PS_Tray_733_C3	Fusarium langsethiae	Akseli	12	100	0.731894
b1	b1_PS_Tray_733_C4	Fusarium langsethiae	Akseli	12	78.0822	0.734614
b1	b1_PS_Tray_733_D1	Control	Vinger	12	94.7368	0.741042
b1	b1_PS_Tray_733_D3	Control	Vinger	12	87.3563	0.722263
b1	b1_PS_Tray_733_D4	Control	Vinger	12	92.9577	0.738227
b1	b1_PS_Tray_733_E1	Fusarium langsethiae	BOR31	12	91.6667	0.637758
b1	b1_PS_Tray_733_E2	Fusarium langsethiae	BOR31	12	85	0.707282
b1	b1_PS_Tray_733_E4	Fusarium langsethiae	BOR31	12	94.9153	0.705946
b1	b1_PS_Tray_733_F1	Fusarium langsethiae	BOR02	12	91.0112	0.632691
b1	b1_PS_Tray_733_F2	Fusarium langsethiae	BOR02	12	100	0.725586
b1	b1_PS_Tray_733_F3	Fusarium langsethiae	BOR02	12	100	0.643731
b1	b1_PS_Tray_733_F4	Fusarium langsethiae	BOR02	12	85.7143	0.626705
b1	b1_PS_Tray_733_I1	Fusarium culmorum	BOR02	12	87.1795	0.716897
b1	b1_PS_Tray_733_I2	Fusarium culmorum	BOR02	12	100	0.690778
b1	b1_PS_Tray_733_I3	Fusarium culmorum	BOR02	12	103.409	0.728319
b1	b1_PS_Tray_733_I4	Fusarium culmorum	BOR02	12	100	0.723304
b1	b1_PS_Tray_734_B1	Control	Vinger	12	90	0.748429
b1	b1_PS_Tray_734_B3	Control	Vinger	12	89.3939	0.735525
b1	b1_PS_Tray_734_B4	Control	Vinger	12	90.625	0.73431
b1	b1_PS_Tray_734_E1	Control	Belinda	12	98.3871	0.756426
b1	b1_PS_Tray_734_E2	Control	Belinda	12	93.8272	0.694776
b1	b1_PS_Tray_734_E3	Control	Belinda	12	101.136	0.695135
b1	b1_PS_Tray_734_E4	Control	Belinda	12	91.6667	0.69897
b1	b1_PS_Tray_734_G1	Fusarium langsethiae	Belinda	12	98.2143	0.682764
b1	b1_PS_Tray_734_G3	Fusarium langsethiae	Belinda	12	91.7808	0.672985
b1	b1_PS_Tray_734_G4	Fusarium langsethiae	Belinda	12	92.5926	0.71006
b1	b1_PS_Tray_735_A1	Control	BOR01	12	101.299	0.440987
b1	b1_PS_Tray_735_A2	Control	BOR01	12	93.3333	0.650014
b1	b1_PS_Tray_735_A3	Control	BOR01	12	94.5205	0.597246
b1	b1_PS_Tray_735_A4	Control	BOR01	12	96.8254	0.711213
b1	b1_PS_Tray_735_B1	Control	Odal	12	94.1176	0.657141
b1	b1_PS_Tray_735_B2	Control	Odal	12	87.6923	0.734018
b1	b1_PS_Tray_735_B3	Control	Odal	12	94.3662	0.701791
b1	b1_PS_Tray_735_B4	Control	Odal	12	91.4286	0.719484
b1	b1_PS_Tray_722_A1	Control	BOR01	36	90.625	0.794828
b1	b1_PS_Tray_722_A2	Control	BOR01	36	81.5385	0.763566
b1	b1_PS_Tray_722_A3	Control	BOR01	36	97.0149	0.635569
b1	b1_PS_Tray_722_A4	Control	BOR01	36	85.4839	0.773981
b1	b1_PS_Tray_722_C2	Control	Akseli	36	88.7097	0.678055
b1	b1_PS_Tray_722_C3	Control	Akseli	36	91.0448	0.749344
b1	b1_PS_Tray_722_C4	Control	Akseli	36	95.082	0.539931
b1	b1_PS_Tray_722_D1	Control	Belinda	36	96.0526	0.666123
b1	b1_PS_Tray_722_D2	Control	Belinda	36	101.087	0.759989
b1	b1_PS_Tray_722_D3	Control	Belinda	36	82.8125	0.520868
b1	b1_PS_Tray_722_D4	Control	Belinda	36	81.0127	0.651578
b1	b1_PS_Tray_722_E2	Fusarium langsethiae	Vinger	36	83.7209	0.799264
b1	b1_PS_Tray_722_G1	Fusarium langsethiae	Belinda	36	83.871	0.683481
b1	b1_PS_Tray_722_G2	Fusarium langsethiae	Belinda	36	83.0769	0.64763
b1	b1_PS_Tray_722_G3	Fusarium langsethiae	Belinda	36	94.1176	0.598812
b1	b1_PS_Tray_722_G4	Fusarium langsethiae	Belinda	36	97.8261	0.513456
b1	b1_PS_Tray_722_H1	Control	BOR31	36	85.5263	0.758477
b1	b1_PS_Tray_722_H2	Control	BOR31	36	100	0.748983
b1	b1_PS_Tray_722_H3	Control	BOR31	36	74.4444	0.754299
b1	b1_PS_Tray_722_I1	Control	BOR31	36	92.5373	0.759726
b1	b1_PS_Tray_722_I2	Control	BOR31	36	88.0435	0.733778
b1	b1_PS_Tray_722_I3	Control	BOR31	36	73.5632	0.775734
b1	b1_PS_Tray_722_I4	Control	BOR31	36	92.7273	0.722549
b1	b1_PS_Tray_723_A1	Control	BOR01	36	80.597	0.752315
b1	b1_PS_Tray_723_A2	Control	BOR01	36	101.493	0.731029
b1	b1_PS_Tray_723_A3	Control	BOR01	36	75.4098	0.792022
b1	b1_PS_Tray_723_A4	Control	BOR01	36	98.3871	0.743984
b1	b1_PS_Tray_723_B1	Fusarium langsethiae	BOR31	36	93.9394	0.639613
b1	b1_PS_Tray_723_B2	Fusarium langsethiae	BOR31	36	86.0759	0.625941
b1	b1_PS_Tray_723_B3	Fusarium langsethiae	BOR31	36	87.9518	0.659274
b1	b1_PS_Tray_723_B4	Fusarium langsethiae	BOR31	36	92.8571	0.73975
b1	b1_PS_Tray_723_C1	Fusarium langsethiae	Odal	36	92.7273	0.606667
b1	b1_PS_Tray_723_C2	Fusarium langsethiae	Odal	36	89.7959	0.760364
b1	b1_PS_Tray_723_C3	Fusarium langsethiae	Odal	36	95	0.638246
b1	b1_PS_Tray_723_C4	Fusarium langsethiae	Odal	36	91.1392	0.812125
b1	b1_PS_Tray_723_E1	Fusarium langsethiae	BOR02	36	96.875	0.628887
b1	b1_PS_Tray_723_E2	Fusarium langsethiae	BOR02	36	84.9315	0.712
b1	b1_PS_Tray_723_E3	Fusarium langsethiae	BOR02	36	91.8367	0.680933
b1	b1_PS_Tray_723_E4	Fusarium langsethiae	BOR02	36	84.058	0.675966
b1	b1_PS_Tray_723_G1	Fusarium culmorum	BOR01	36	92.7536	0.388609
b1	b1_PS_Tray_723_G2	Fusarium culmorum	BOR01	36	88.1356	0.476519
b1	b1_PS_Tray_723_G3	Fusarium culmorum	BOR01	36	89.5522	0.571083
b1	b1_PS_Tray_723_G4	Fusarium culmorum	BOR01	36	91.5254	0.402111
b1	b1_PS_Tray_723_I1	Fusarium langsethiae	BOR02	36	54.717	0.681241
b1	b1_PS_Tray_723_I2	Fusarium langsethiae	BOR02	36	88.75	0.422535
b1	b1_PS_Tray_723_I3	Fusarium langsethiae	BOR02	36	83.9506	0.644853
b1	b1_PS_Tray_723_I4	Fusarium langsethiae	BOR02	36	102.985	0.737319
b1	b1_PS_Tray_724_A1	Control	Vinger	36	92.8571	0.805808
b1	b1_PS_Tray_724_A3	Control	Vinger	36	85.2273	0.701587
b1	b1_PS_Tray_724_A4	Control	Vinger	36	96.6102	0.675912
b1	b1_PS_Tray_724_B1	Fusarium culmorum	BOR31	36	79.5699	0.627568
b1	b1_PS_Tray_724_B2	Fusarium culmorum	BOR31	36	91.25	0.547644
b1	b1_PS_Tray_724_B3	Fusarium culmorum	BOR31	36	84.4444	0.656658
b1	b1_PS_Tray_724_B4	Fusarium culmorum	BOR31	36	92.3077	0.684111
b1	b1_PS_Tray_724_D1	Fusarium langsethiae	Belinda	36	73.913	0.734843
b1	b1_PS_Tray_724_D2	Fusarium langsethiae	Belinda	36	87.5	0.480833
b1	b1_PS_Tray_724_D3	Fusarium langsethiae	Belinda	36	74.3902	0.651902
b1	b1_PS_Tray_724_D4	Fusarium langsethiae	Belinda	36	100	0.64
b1	b1_PS_Tray_724_F1	Control	BOR02	36	95.6044	0.794
b1	b1_PS_Tray_724_F2	Control	BOR02	36	90.5405	0.659478
b1	b1_PS_Tray_724_F4	Control	BOR02	36	76.5625	0.77849
b1	b1_PS_Tray_724_G1	Control	Akseli	36	93.4426	0.55793
b1	b1_PS_Tray_724_G3	Control	Akseli	36	85.7143	0.672111
b1	b1_PS_Tray_724_G4	Control	Akseli	36	87.8788	0.687586
b1	b1_PS_Tray_724_H4	Fusarium langsethiae	Vinger	36	90.9091	0.778044
b1	b1_PS_Tray_724_I1	Fusarium langsethiae	Belinda	36	80	0.7057
b1	b1_PS_Tray_724_I2	Fusarium langsethiae	Belinda	36	100	0.688932
b1	b1_PS_Tray_724_I4	Fusarium langsethiae	Belinda	36	85	0.675588
b1	b1_PS_Tray_725_A1	Fusarium langsethiae	BOR01	36	82.0896	0.735782
b1	b1_PS_Tray_725_A2	Fusarium langsethiae	BOR01	36	88.4058	0.742803
b1	b1_PS_Tray_725_A3	Fusarium langsethiae	BOR01	36	87.013	0.654672
b1	b1_PS_Tray_725_A4	Fusarium langsethiae	BOR01	36	101.408	0.745375
b1	b1_PS_Tray_725_B1	Fusarium langsethiae	Vinger	36	80	0.509571
b1	b1_PS_Tray_725_B2	Fusarium langsethiae	Vinger	36	94.6667	0.769901
b1	b1_PS_Tray_725_B4	Fusarium langsethiae	Vinger	36	80.2817	0.622649
b1	b1_PS_Tray_725_C1	Fusarium langsethiae	Odal	36	82.8125	0.712321
b1	b1_PS_Tray_725_C2	Fusarium langsethiae	Odal	36	84.375	0.614778
b1	b1_PS_Tray_725_C3	Fusarium langsethiae	Odal	36	80.597	0.719407
b1	b1_PS_Tray_725_C4	Fusarium langsethiae	Odal	36	77.7778	0.712327
b1	b1_PS_Tray_725_D1	Fusarium culmorum	BOR01	36	87.6712	0.671234
b1	b1_PS_Tray_725_D2	Fusarium culmorum	BOR01	36	92.7536	0.787312
b1	b1_PS_Tray_725_D3	Fusarium culmorum	BOR01	36	96.9697	0.684531
b1	b1_PS_Tray_725_D4	Fusarium culmorum	BOR01	36	87.0968	0.685352
b1	b1_PS_Tray_725_E1	Control	Belinda	36	87.0968	0.72637
b1	b1_PS_Tray_725_E2	Control	Belinda	36	87.6923	0.566702
b1	b1_PS_Tray_725_E3	Control	Belinda	36	83.0986	0.73422
b1	b1_PS_Tray_725_E4	Control	Belinda	36	79.2208	0.800246
b1	b1_PS_Tray_725_F1	Fusarium culmorum	BOR02	36	94.0476	0.647354
b1	b1_PS_Tray_725_F2	Fusarium culmorum	BOR02	36	81.3953	0.648014
b1	b1_PS_Tray_725_F3	Fusarium culmorum	BOR02	36	81.8182	0.64625
b1	b1_PS_Tray_725_F4	Fusarium culmorum	BOR02	36	79.5181	0.621621
b1	b1_PS_Tray_725_H1	Fusarium culmorum	BOR31	36	85	0.685
b1	b1_PS_Tray_725_H2	Fusarium culmorum	BOR31	36	89.7059	0.658951
b1	b1_PS_Tray_725_H3	Fusarium culmorum	BOR31	36	100	0.65283
b1	b1_PS_Tray_725_H4	Fusarium culmorum	BOR31	36	77.9412	0.544811
b1	b1_PS_Tray_725_I1	Fusarium langsethiae	BOR31	36	93.8272	0.716013
b1	b1_PS_Tray_725_I2	Fusarium langsethiae	BOR31	36	91.7647	0.704551
b1	b1_PS_Tray_726_A1	Control	BOR02	36	85.2941	0.80869
b1	b1_PS_Tray_726_A4	Control	BOR02	36	98.4127	0.627161
b1	b1_PS_Tray_726_C1	Fusarium langsethiae	Akseli	36	73.3333	0.699705
b1	b1_PS_Tray_726_C2	Fusarium langsethiae	Akseli	36	86.1111	0.535355
b1	b1_PS_Tray_726_C3	Fusarium langsethiae	Akseli	36	78.4615	0.721255
b1	b1_PS_Tray_726_C4	Fusarium langsethiae	Akseli	36	93.6842	0.565966
b1	b1_PS_Tray_726_D1	Control	BOR02	36	73.6842	0.749679
b1	b1_PS_Tray_726_D2	Control	BOR02	36	86.1538	0.588089
b1	b1_PS_Tray_726_D4	Control	BOR02	36	84.4156	0.7726
b1	b1_PS_Tray_726_E1	Control	Odal	36	95.082	0.802155
b1	b1_PS_Tray_726_E2	Control	Odal	36	88.5246	0.814222
b1	b1_PS_Tray_726_E3	Control	Odal	36	92.5532	0.819701
b1	b1_PS_Tray_726_E4	Control	Odal	36	88.6364	0.818795
b1	b1_PS_Tray_726_G1	Control	Odal	36	91.9355	0.657737
b1	b1_PS_Tray_726_G2	Control	Odal	36	96.7213	0.642356
b1	b1_PS_Tray_726_G3	Control	Odal	36	86.1538	0.622179
b1	b1_PS_Tray_726_H2	Fusarium langsethiae	Vinger	36	101.667	0.806049
b1	b1_PS_Tray_726_H4	Fusarium langsethiae	Vinger	36	90.1235	0.810411
b1	b1_PS_Tray_726_I2	Fusarium langsethiae	Akseli	36	80	0.730132
b1	b1_PS_Tray_726_I3	Fusarium langsethiae	Akseli	36	84.507	0.732017
b1	b1_PS_Tray_726_I4	Fusarium langsethiae	Akseli	36	89.1566	0.746581
b1	b1_PS_Tray_727_A1	Control	Akseli	36	78.125	0.75042
b1	b1_PS_Tray_727_A3	Control	Akseli	36	87.3016	0.805073
b1	b1_PS_Tray_727_A4	Control	Akseli	36	85.9375	0.798909
b1	b1_PS_Tray_727_C1	Fusarium langsethiae	Belinda	36	90	0.49419
b1	b1_PS_Tray_727_C2	Fusarium langsethiae	Belinda	36	77.193	0.764205
b1	b1_PS_Tray_727_C3	Fusarium langsethiae	Belinda	36	91.3793	0.60734
b1	b1_PS_Tray_727_C4	Fusarium langsethiae	Belinda	36	82.1429	0.721087
b1	b1_PS_Tray_727_F1	Fusarium langsethiae	Odal	36	88.5057	0.783143
b1	b1_PS_Tray_727_F3	Fusarium langsethiae	Odal	36	101.667	0.813148
b1	b1_PS_Tray_727_F4	Fusarium langsethiae	Odal	36	85.7143	0.752062
b1	b1_PS_Tray_727_H3	Fusarium langsethiae	BOR01	36	104	0.771462
b1	b1_PS_Tray_727_H4	Fusarium langsethiae	BOR01	36	85.0746	0.623053
b1	b1_PS_Tray_728_A1	Fusarium culmorum	BOR02	36	79.0123	0.720406
b1	b1_PS_Tray_728_A2	Fusarium culmorum	BOR02	36	97.0149	0.575246
b1	b1_PS_Tray_728_A3	Fusarium culmorum	BOR02	36	86.3014	0.614571
b1	b1_PS_Tray_728_A4	Fusarium culmorum	BOR02	36	78.6517	0.584843
b1	b1_PS_Tray_728_C1	Fusarium culmorum	BOR02	36	47.8873	0.615147
b1	b1_PS_Tray_728_C2	Fusarium culmorum	BOR02	36	65.1163	0.563821
b1	b1_PS_Tray_728_C3	Fusarium culmorum	BOR02	36	84.1463	0.615507
b1	b1_PS_Tray_728_C4	Fusarium culmorum	BOR02	36	75.9494	0.58845
b1	b1_PS_Tray_728_D1	Fusarium culmorum	BOR31	36	68.2353	0.652879
b1	b1_PS_Tray_728_D2	Fusarium culmorum	BOR31	36	89.0244	0.65637
b1	b1_PS_Tray_728_D3	Fusarium culmorum	BOR31	36	91.8033	0.590036
b1	b1_PS_Tray_728_D4	Fusarium culmorum	BOR31	36	70	0.680482
b1	b1_PS_Tray_728_E1	Control	Belinda	36	95	0.415895
b1	b1_PS_Tray_728_E2	Control	Belinda	36	84.2857	0.774932
b1	b1_PS_Tray_728_E3	Control	Belinda	36	92.2078	0.495577
b1	b1_PS_Tray_728_E4	Control	Belinda	36	75.3623	0.755462
b1	b1_PS_Tray_728_G3	Control	Vinger	36	90.3226	0.679054
b1	b1_PS_Tray_728_G4	Control	Vinger	36	82.2785	0.6876
b1	b1_PS_Tray_728_I1	Fusarium langsethiae	BOR31	36	88.1356	0.725308
b1	b1_PS_Tray_728_I2	Fusarium langsethiae	BOR31	36	86.9565	0.704762
b1	b1_PS_Tray_728_I3	Fusarium langsethiae	BOR31	36	79.1667	0.671789
b1	b1_PS_Tray_728_I4	Fusarium langsethiae	BOR31	36	79.0123	0.715141
b1	b1_PS_Tray_729_B1	Control	BOR02	36	82.3529	0.74875
b1	b1_PS_Tray_729_B2	Control	BOR02	36	75.4386	0.77607
b1	b1_PS_Tray_729_B3	Control	BOR02	36	91.0448	0.521803
b1	b1_PS_Tray_729_C1	Control	Akseli	36	85.9155	0.674295
b1	b1_PS_Tray_729_C3	Control	Akseli	36	89.0625	0.728737
b1	b1_PS_Tray_729_G1	Control	BOR02	36	89.2857	0.78272
b1	b1_PS_Tray_729_G2	Control	BOR02	36	93.3333	0.696982
b1	b1_PS_Tray_729_G3	Control	BOR02	36	98.3871	0.67723
b1	b1_PS_Tray_729_G4	Control	BOR02	36	91.6667	0.782833
b1	b1_PS_Tray_729_H1	Control	Odal	36	88.6792	0.618234
b1	b1_PS_Tray_729_H2	Control	Odal	36	72.9167	0.777743
b1	b1_PS_Tray_729_H3	Control	Odal	36	88.8889	0.738708
b1	b1_PS_Tray_729_H4	Control	Odal	36	83.0189	0.573568
b1	b1_PS_Tray_729_I2	Fusarium culmorum	BOR01	36	97.1831	0.620406
b1	b1_PS_Tray_729_I3	Fusarium culmorum	BOR01	36	87.3016	0.702327
b1	b1_PS_Tray_729_I4	Fusarium culmorum	BOR01	36	89.1566	0.642311
b1	b1_PS_Tray_730_A1	Fusarium culmorum	BOR02	36	101.053	0.612375
b1	b1_PS_Tray_730_A2	Fusarium culmorum	BOR02	36	89.5349	0.642026
b1	b1_PS_Tray_730_A4	Fusarium culmorum	BOR02	36	90.2439	0.556486
b1	b1_PS_Tray_730_B1	Fusarium langsethiae	BOR01	36	84.6154	0.605303
b1	b1_PS_Tray_730_B2	Fusarium langsethiae	BOR01	36	93.1507	0.547338
b1	b1_PS_Tray_730_B3	Fusarium langsethiae	BOR01	36	73.75	0.684627
b1	b1_PS_Tray_730_B4	Fusarium langsethiae	BOR01	36	94.8052	0.517425
b1	b1_PS_Tray_730_C1	Fusarium langsethiae	BOR31	36	82.6667	0.702952
b1	b1_PS_Tray_730_C2	Fusarium langsethiae	BOR31	36	85.0575	0.626716
b1	b1_PS_Tray_730_C3	Fusarium langsethiae	BOR31	36	78.1818	0.653279
b1	b1_PS_Tray_730_C4	Fusarium langsethiae	BOR31	36	92.7835	0.515456
b1	b1_PS_Tray_730_D1	Fusarium langsethiae	BOR02	36	100	0.624138
b1	b1_PS_Tray_730_D2	Fusarium langsethiae	BOR02	36	80	0.644328
b1	b1_PS_Tray_730_D3	Fusarium langsethiae	BOR02	36	92.3077	0.61725
b1	b1_PS_Tray_730_E1	Fusarium culmorum	BOR01	36	98.5294	0.624672
b1	b1_PS_Tray_730_E2	Fusarium culmorum	BOR01	36	83.0986	0.666
b1	b1_PS_Tray_730_E4	Fusarium culmorum	BOR01	36	94.2029	0.683846
b1	b1_PS_Tray_730_F2	Control	Odal	36	92.1875	0.794627
b1	b1_PS_Tray_730_F3	Control	Odal	36	87.5	0.782184
b1	b1_PS_Tray_730_F4	Control	Odal	36	72.7273	0.774679
b1	b1_PS_Tray_730_G1	Fusarium culmorum	BOR31	36	80.2632	0.632984
b1	b1_PS_Tray_730_G3	Fusarium culmorum	BOR31	36	93.9759	0.592769
b1	b1_PS_Tray_730_G4	Fusarium culmorum	BOR31	36	83.5294	0.579155
b1	b1_PS_Tray_730_H1	Fusarium langsethiae	Odal	36	95.5882	0.712815
b1	b1_PS_Tray_730_H2	Fusarium langsethiae	Odal	36	94.8276	0.706382
b1	b1_PS_Tray_730_H3	Fusarium langsethiae	Odal	36	74.6269	0.65184
b1	b1_PS_Tray_730_H4	Fusarium langsethiae	Odal	36	96.4912	0.622727
b1	b1_PS_Tray_730_I1	Fusarium langsethiae	BOR02	36	77.8761	0.79708
b1	b1_PS_Tray_730_I2	Fusarium langsethiae	BOR02	36	90.4762	0.632807
b1	b1_PS_Tray_730_I3	Fusarium langsethiae	BOR02	36	90.4255	0.812882
b1	b1_PS_Tray_730_I4	Fusarium langsethiae	BOR02	36	66.6667	0.7592
b1	b1_PS_Tray_731_A1	Fusarium langsethiae	Akseli	36	77.4194	0.750833
b1	b1_PS_Tray_731_A2	Fusarium langsethiae	Akseli	36	93.2203	0.813218
b1	b1_PS_Tray_731_A3	Fusarium langsethiae	Akseli	36	83.8235	0.698456
b1	b1_PS_Tray_731_A4	Fusarium langsethiae	Akseli	36	86.3636	0.629895
b1	b1_PS_Tray_731_D2	Control	BOR31	36	90.5263	0.769709
b1	b1_PS_Tray_731_D3	Control	BOR31	36	95.1456	0.779092
b1	b1_PS_Tray_731_D4	Control	BOR31	36	79.5918	0.792487
b1	b1_PS_Tray_731_E1	Control	BOR31	36	92.3913	0.663318
b1	b1_PS_Tray_731_E2	Control	BOR31	36	93.8144	0.67689
b1	b1_PS_Tray_731_E3	Control	BOR31	36	89.4737	0.702667
b1	b1_PS_Tray_731_E4	Control	BOR31	36	92.1348	0.678463
b1	b1_PS_Tray_731_G1	Fusarium langsethiae	Akseli	36	100	0.616471
b1	b1_PS_Tray_731_G2	Fusarium langsethiae	Akseli	36	90.625	0.62531
b1	b1_PS_Tray_731_G3	Fusarium langsethiae	Akseli	36	87.931	0.61151
b1	b1_PS_Tray_731_G4	Fusarium langsethiae	Akseli	36	87.5	0.660429
b1	b1_PS_Tray_731_H1	Control	Belinda	36	78.4091	0.710058
b1	b1_PS_Tray_731_H2	Control	Belinda	36	95.122	0.813051
b1	b1_PS_Tray_731_H3	Control	Belinda	36	104.878	0.807872
b1	b1_PS_Tray_731_H4	Control	Belinda	36	86.9565	0.517817
b1	b1_PS_Tray_731_I2	Fusarium langsethiae	BOR01	36	95	0.810702
b1	b1_PS_Tray_731_I3	Fusarium langsethiae	BOR01	36	89.2857	0.80256
b1	b1_PS_Tray_731_I4	Fusarium langsethiae	BOR01	36	92.7273	0.798843
b1	b1_PS_Tray_732_A1	Control	BOR01	36	92.1875	0.705763
b1	b1_PS_Tray_732_A2	Control	BOR01	36	92.0635	0.590448
b1	b1_PS_Tray_732_A3	Control	BOR01	36	83.0986	0.776339
b1	b1_PS_Tray_732_A4	Control	BOR01	36	78.5714	0.778327
b1	b1_PS_Tray_732_B1	Control	BOR01	36	89.1566	0.61373
b1	b1_PS_Tray_732_B2	Control	BOR01	36	98.7342	0.78041
b1	b1_PS_Tray_732_B3	Control	BOR01	36	91.4634	0.52876
b1	b1_PS_Tray_732_B4	Control	BOR01	36	91.8919	0.794397
b1	b1_PS_Tray_732_D1	Fusarium langsethiae	Odal	36	83.1169	0.594641
b1	b1_PS_Tray_732_D2	Fusarium langsethiae	Odal	36	79.0698	0.767059
b1	b1_PS_Tray_732_D3	Fusarium langsethiae	Odal	36	79.7468	0.700063
b1	b1_PS_Tray_732_D4	Fusarium langsethiae	Odal	36	90.3226	0.654054
b1	b1_PS_Tray_732_E1	Fusarium langsethiae	Vinger	36	85.1351	0.547429
b1	b1_PS_Tray_732_E2	Fusarium langsethiae	Vinger	36	89.6104	0.632101
b1	b1_PS_Tray_732_E3	Fusarium langsethiae	Vinger	36	88.172	0.651207
b1	b1_PS_Tray_732_E4	Fusarium langsethiae	Vinger	36	85.9375	0.600036
b1	b1_PS_Tray_732_F2	Control	Vinger	36	98.4127	0.64671
b1	b1_PS_Tray_732_F3	Control	Vinger	36	95.082	0.659776
b1	b1_PS_Tray_732_G1	Control	Akseli	36	67.3077	0.786371
b1	b1_PS_Tray_732_G3	Control	Akseli	36	88.6792	0.63817
b1	b1_PS_Tray_732_H1	Fusarium culmorum	BOR01	36	95.1613	0.73361
b1	b1_PS_Tray_732_H2	Fusarium culmorum	BOR01	36	84.127	0.663396
b1	b1_PS_Tray_732_H3	Fusarium culmorum	BOR01	36	95.9459	0.645366
b1	b1_PS_Tray_732_H4	Fusarium culmorum	BOR01	36	92.4242	0.622197
b1	b1_PS_Tray_732_I1	Control	BOR31	36	88.7755	0.773287
b1	b1_PS_Tray_732_I2	Control	BOR31	36	77.7778	0.747778
b1	b1_PS_Tray_732_I3	Control	BOR31	36	93.9394	0.72179
b1	b1_PS_Tray_733_A1	Fusarium culmorum	BOR31	36	79.1045	0.536302
b1	b1_PS_Tray_733_A2	Fusarium culmorum	BOR31	36	78.4091	0.539826
b1	b1_PS_Tray_733_A3	Fusarium culmorum	BOR31	36	96.7742	0.534733
b1	b1_PS_Tray_733_B1	Fusarium langsethiae	BOR01	36	85.2941	0.672672
b1	b1_PS_Tray_733_B2	Fusarium langsethiae	BOR01	36	87.5	0.743667
b1	b1_PS_Tray_733_B3	Fusarium langsethiae	BOR01	36	88	0.693682
b1	b1_PS_Tray_733_B4	Fusarium langsethiae	BOR01	36	88.3117	0.525515
b1	b1_PS_Tray_733_C1	Fusarium langsethiae	Akseli	36	82.4324	0.679
b1	b1_PS_Tray_733_C2	Fusarium langsethiae	Akseli	36	75.3425	0.6988
b1	b1_PS_Tray_733_C3	Fusarium langsethiae	Akseli	36	96.9697	0.64425
b1	b1_PS_Tray_733_C4	Fusarium langsethiae	Akseli	36	76.7123	0.692446
b1	b1_PS_Tray_733_D1	Control	Vinger	36	89.4737	0.776309
b1	b1_PS_Tray_733_D3	Control	Vinger	36	73.5632	0.7665
b1	b1_PS_Tray_733_D4	Control	Vinger	36	81.6901	0.772483
b1	b1_PS_Tray_733_E1	Fusarium langsethiae	BOR31	36	97.2222	0.541457
b1	b1_PS_Tray_733_E2	Fusarium langsethiae	BOR31	36	83	0.730843
b1	b1_PS_Tray_733_E4	Fusarium langsethiae	BOR31	36	77.9661	0.7025
b1	b1_PS_Tray_733_F1	Fusarium langsethiae	BOR02	36	76.4045	0.556794
b1	b1_PS_Tray_733_F2	Fusarium langsethiae	BOR02	36	100	0.693286
b1	b1_PS_Tray_733_F3	Fusarium langsethiae	BOR02	36	77.6119	0.677615
b1	b1_PS_Tray_733_F4	Fusarium langsethiae	BOR02	36	84.6154	0.543701
b1	b1_PS_Tray_733_I1	Fusarium culmorum	BOR02	36	75.641	0.609949
b1	b1_PS_Tray_733_I2	Fusarium culmorum	BOR02	36	93.6508	0.604847
b1	b1_PS_Tray_733_I3	Fusarium culmorum	BOR02	36	104.545	0.526902
b1	b1_PS_Tray_733_I4	Fusarium culmorum	BOR02	36	100	0.652025
b1	b1_PS_Tray_734_B1	Control	Vinger	36	84.2857	0.779017
b1	b1_PS_Tray_734_B3	Control	Vinger	36	90.9091	0.726017
b1	b1_PS_Tray_734_B4	Control	Vinger	36	84.375	0.771685
b1	b1_PS_Tray_734_E1	Control	Belinda	36	93.5484	0.794776
b1	b1_PS_Tray_734_E2	Control	Belinda	36	90.1235	0.678425
b1	b1_PS_Tray_734_E3	Control	Belinda	36	97.7273	0.712884
b1	b1_PS_Tray_734_E4	Control	Belinda	36	80.5556	0.768121
b1	b1_PS_Tray_734_G1	Fusarium langsethiae	Belinda	36	94.6429	0.642491
b1	b1_PS_Tray_734_G3	Fusarium langsethiae	Belinda	36	79.4521	0.6275
b1	b1_PS_Tray_734_G4	Fusarium langsethiae	Belinda	36	77.7778	0.695286
b1	b1_PS_Tray_735_A1	Control	BOR01	36	87.013	0.464642
b1	b1_PS_Tray_735_A2	Control	BOR01	36	80	0.62355
b1	b1_PS_Tray_735_A3	Control	BOR01	36	86.3014	0.694571
b1	b1_PS_Tray_735_A4	Control	BOR01	36	95.2381	0.791633
b1	b1_PS_Tray_735_B1	Control	Odal	36	85.2941	0.555672
b1	b1_PS_Tray_735_B2	Control	Odal	36	76.9231	0.77518
b1	b1_PS_Tray_735_B3	Control	Odal	36	85.9155	0.779115
b1	b1_PS_Tray_735_B4	Control	Odal	36	84.2857	0.763254
b1	b1_PS_Tray_722_A1	Control	BOR01	60	92.1875	0.787949
b1	b1_PS_Tray_722_A2	Control	BOR01	60	84.6154	0.770036
b1	b1_PS_Tray_722_A3	Control	BOR01	60	101.493	0.665809
b1	b1_PS_Tray_722_A4	Control	BOR01	60	79.0323	0.786878
b1	b1_PS_Tray_722_C2	Control	Akseli	60	90.3226	0.664304
b1	b1_PS_Tray_722_C3	Control	Akseli	60	85.0746	0.713702
b1	b1_PS_Tray_722_C4	Control	Akseli	60	91.8033	0.619893
b1	b1_PS_Tray_722_D1	Control	Belinda	60	89.4737	0.682074
b1	b1_PS_Tray_722_D2	Control	Belinda	60	96.7391	0.79209
b1	b1_PS_Tray_722_D3	Control	Belinda	60	85.9375	0.615364
b1	b1_PS_Tray_722_D4	Control	Belinda	60	78.481	0.725629
b1	b1_PS_Tray_722_E2	Fusarium langsethiae	Vinger	60	87.2093	0.767827
b1	b1_PS_Tray_722_G1	Fusarium langsethiae	Belinda	60	69.3548	0.764256
b1	b1_PS_Tray_722_G2	Fusarium langsethiae	Belinda	60	44.6154	0.534966
b1	b1_PS_Tray_722_G3	Fusarium langsethiae	Belinda	60	92.6471	0.551603
b1	b1_PS_Tray_722_G4	Fusarium langsethiae	Belinda	60	78.2609	0.327944
b1	b1_PS_Tray_722_H1	Control	BOR31	60	84.2105	0.790672
b1	b1_PS_Tray_722_H2	Control	BOR31	60	105	0.787762
b1	b1_PS_Tray_722_H3	Control	BOR31	60	75.5556	0.799294
b1	b1_PS_Tray_722_I1	Control	BOR31	60	97.0149	0.781969
b1	b1_PS_Tray_722_I2	Control	BOR31	60	90.2174	0.774398
b1	b1_PS_Tray_722_I3	Control	BOR31	60	75.8621	0.800106
b1	b1_PS_Tray_722_I4	Control	BOR31	60	87.2727	0.724167
b1	b1_PS_Tray_723_A1	Control	BOR01	60	79.1045	0.773868
b1	b1_PS_Tray_723_A2	Control	BOR01	60	101.493	0.785162
b1	b1_PS_Tray_723_A3	Control	BOR01	60	73.7705	0.787733
b1	b1_PS_Tray_723_A4	Control	BOR01	60	93.5484	0.747207
b1	b1_PS_Tray_723_B1	Fusarium langsethiae	BOR31	60	62.1212	0.442
b1	b1_PS_Tray_723_B2	Fusarium langsethiae	BOR31	60	65.8228	0.43525
b1	b1_PS_Tray_723_B3	Fusarium langsethiae	BOR31	60	63.8554	0.454245
b1	b1_PS_Tray_723_B4	Fusarium langsethiae	BOR31	60	92.8571	0.739596
b1	b1_PS_Tray_723_C1	Fusarium langsethiae	Odal	60	94.5455	0.452058
b1	b1_PS_Tray_723_C2	Fusarium langsethiae	Odal	60	53.0612	0.754885
b1	b1_PS_Tray_723_C3	Fusarium langsethiae	Odal	60	100	0.29855
b1	b1_PS_Tray_723_C4	Fusarium langsethiae	Odal	60	84.8101	0.800851
b1	b1_PS_Tray_723_E1	Fusarium langsethiae	BOR02	60	87.5	0.599286
b1	b1_PS_Tray_723_E2	Fusarium langsethiae	BOR02	60	78.0822	0.748368
b1	b1_PS_Tray_723_E3	Fusarium langsethiae	BOR02	60	83.6735	0.55661
b1	b1_PS_Tray_723_E4	Fusarium langsethiae	BOR02	60	56.5217	0.705718
b1	b1_PS_Tray_723_G1	Fusarium culmorum	BOR01	60	26.087	0.0997778
b1	b1_PS_Tray_723_G2	Fusarium culmorum	BOR01	60	44.0678	0.0366538
b1	b1_PS_Tray_723_G3	Fusarium culmorum	BOR01	60	2.98507	0.0305
b1	b1_PS_Tray_723_G4	Fusarium culmorum	BOR01	60	49.1525	0.0229083
b1	b1_PS_Tray_723_I1	Fusarium langsethiae	BOR02	60	28.3019	0.754667
b1	b1_PS_Tray_723_I2	Fusarium langsethiae	BOR02	60	25	0.0563
b1	b1_PS_Tray_723_I3	Fusarium langsethiae	BOR02	60	51.8519	0.607524
b1	b1_PS_Tray_723_I4	Fusarium langsethiae	BOR02	60	92.5373	0.701194
b1	b1_PS_Tray_724_A1	Control	Vinger	60	104.762	0.787841
b1	b1_PS_Tray_724_A3	Control	Vinger	60	86.3636	0.757803
b1	b1_PS_Tray_724_A4	Control	Vinger	60	89.8305	0.673132
b1	b1_PS_Tray_724_D1	Fusarium langsethiae	Belinda	60	56.5217	0.737205
b1	b1_PS_Tray_724_D2	Fusarium langsethiae	Belinda	60	46.875	0.0828889
b1	b1_PS_Tray_724_D3	Fusarium langsethiae	Belinda	60	39.0244	0.688656
b1	b1_PS_Tray_724_D4	Fusarium langsethiae	Belinda	60	83.3333	0.485954
b1	b1_PS_Tray_724_F1	Control	BOR02	60	95.6044	0.797632
b1	b1_PS_Tray_724_F2	Control	BOR02	60	82.4324	0.746787
b1	b1_PS_Tray_724_F4	Control	BOR02	60	81.25	0.764462
b1	b1_PS_Tray_724_G1	Control	Akseli	60	91.8033	0.616839
b1	b1_PS_Tray_724_G3	Control	Akseli	60	90.4762	0.689263
b1	b1_PS_Tray_724_G4	Control	Akseli	60	87.8788	0.694724
b1	b1_PS_Tray_724_H4	Fusarium langsethiae	Vinger	60	81.8182	0.699457
b1	b1_PS_Tray_724_I1	Fusarium langsethiae	Belinda	60	21.3333	0.674813
b1	b1_PS_Tray_724_I2	Fusarium langsethiae	Belinda	60	61.0169	0.680278
b1	b1_PS_Tray_725_A1	Fusarium langsethiae	BOR01	60	40.2985	0.659704
b1	b1_PS_Tray_725_A2	Fusarium langsethiae	BOR01	60	84.058	0.701931
b1	b1_PS_Tray_725_A3	Fusarium langsethiae	BOR01	60	61.039	0.50317
b1	b1_PS_Tray_725_A4	Fusarium langsethiae	BOR01	60	88.7324	0.744286
b1	b1_PS_Tray_725_B1	Fusarium langsethiae	Vinger	60	25.7143	0.0606111
b1	b1_PS_Tray_725_B2	Fusarium langsethiae	Vinger	60	85.3333	0.752594
b1	b1_PS_Tray_725_B4	Fusarium langsethiae	Vinger	60	5.6338	0.59925
b1	b1_PS_Tray_725_C1	Fusarium langsethiae	Odal	60	53.125	0.734118
b1	b1_PS_Tray_725_C2	Fusarium langsethiae	Odal	60	79.6875	0.439765
b1	b1_PS_Tray_725_C3	Fusarium langsethiae	Odal	60	29.8507	0.597
b1	b1_PS_Tray_725_C4	Fusarium langsethiae	Odal	60	36.5079	0.71213
b1	b1_PS_Tray_725_E1	Control	Belinda	60	82.2581	0.771706
b1	b1_PS_Tray_725_E2	Control	Belinda	60	87.6923	0.600614
b1	b1_PS_Tray_725_E3	Control	Belinda	60	81.6901	0.772983
b1	b1_PS_Tray_725_E4	Control	Belinda	60	77.9221	0.80895
b1	b1_PS_Tray_725_F2	Fusarium culmorum	BOR02	60	1.16279	0
b1	b1_PS_Tray_725_H4	Fusarium culmorum	BOR31	60	5.88235	0.038
b1	b1_PS_Tray_725_I1	Fusarium langsethiae	BOR31	60	75.3086	0.719279
b1	b1_PS_Tray_725_I2	Fusarium langsethiae	BOR31	60	56.4706	0.624646
b1	b1_PS_Tray_726_A1	Control	BOR02	60	77.9412	0.809887
b1	b1_PS_Tray_726_A4	Control	BOR02	60	96.8254	0.637721
b1	b1_PS_Tray_726_C1	Fusarium langsethiae	Akseli	60	8.33333	0.5932
b1	b1_PS_Tray_726_C2	Fusarium langsethiae	Akseli	60	84.7222	0.240066
b1	b1_PS_Tray_726_C3	Fusarium langsethiae	Akseli	60	36.9231	0.546792
b1	b1_PS_Tray_726_C4	Fusarium langsethiae	Akseli	60	64.2105	0.331033
b1	b1_PS_Tray_726_D1	Control	BOR02	60	76.3158	0.780759
b1	b1_PS_Tray_726_D2	Control	BOR02	60	89.2308	0.662931
b1	b1_PS_Tray_726_D4	Control	BOR02	60	89.6104	0.785232
b1	b1_PS_Tray_726_E1	Control	Odal	60	93.4426	0.795474
b1	b1_PS_Tray_726_E2	Control	Odal	60	90.1639	0.807491
b1	b1_PS_Tray_726_E3	Control	Odal	60	91.4894	0.8135
b1	b1_PS_Tray_726_E4	Control	Odal	60	87.5	0.812844
b1	b1_PS_Tray_726_G1	Control	Odal	60	77.4194	0.780271
b1	b1_PS_Tray_726_G2	Control	Odal	60	93.4426	0.680368
b1	b1_PS_Tray_726_G3	Control	Odal	60	58.4615	0.459605
b1	b1_PS_Tray_726_H2	Fusarium langsethiae	Vinger	60	95	0.798088
b1	b1_PS_Tray_726_H4	Fusarium langsethiae	Vinger	60	88.8889	0.803194
b1	b1_PS_Tray_726_I2	Fusarium langsethiae	Akseli	60	68.2353	0.685069
b1	b1_PS_Tray_726_I3	Fusarium langsethiae	Akseli	60	70.4225	0.69294
b1	b1_PS_Tray_726_I4	Fusarium langsethiae	Akseli	60	71.0843	0.701356
b1	b1_PS_Tray_727_A1	Control	Akseli	60	75	0.769437
b1	b1_PS_Tray_727_A3	Control	Akseli	60	82.5397	0.789154
b1	b1_PS_Tray_727_A4	Control	Akseli	60	85.9375	0.766018
b1	b1_PS_Tray_727_C1	Fusarium langsethiae	Belinda	60	82.8571	0.125672
b1	b1_PS_Tray_727_C2	Fusarium langsethiae	Belinda	60	45.614	0.723423
b1	b1_PS_Tray_727_C3	Fusarium langsethiae	Belinda	60	89.6552	0.394308
b1	b1_PS_Tray_727_C4	Fusarium langsethiae	Belinda	60	30.3571	0.675353
b1	b1_PS_Tray_727_F1	Fusarium langsethiae	Odal	60	78.1609	0.701382
b1	b1_PS_Tray_727_F3	Fusarium langsethiae	Odal	60	105	0.793603
b1	b1_PS_Tray_727_F4	Fusarium langsethiae	Odal	60	62.5	0.763171
b1	b1_PS_Tray_727_H3	Fusarium langsethiae	BOR01	60	104	0.598346
b1	b1_PS_Tray_728_A2	Fusarium culmorum	BOR02	60	16.4179	0.0646364
b1	b1_PS_Tray_728_D3	Fusarium culmorum	BOR31	60	36.0656	0.0623182
b1	b1_PS_Tray_728_E1	Control	Belinda	60	76.25	0.346721
b1	b1_PS_Tray_728_E2	Control	Belinda	60	81.4286	0.794702
b1	b1_PS_Tray_728_E3	Control	Belinda	60	89.6104	0.566507
b1	b1_PS_Tray_728_E4	Control	Belinda	60	78.2609	0.771148
b1	b1_PS_Tray_728_G3	Control	Vinger	60	87.0968	0.661074
b1	b1_PS_Tray_728_G4	Control	Vinger	60	77.2152	0.699459
b1	b1_PS_Tray_728_I1	Fusarium langsethiae	BOR31	60	61.0169	0.6445
b1	b1_PS_Tray_728_I2	Fusarium langsethiae	BOR31	60	69.5652	0.686141
b1	b1_PS_Tray_728_I3	Fusarium langsethiae	BOR31	60	52.7778	0.559579
b1	b1_PS_Tray_728_I4	Fusarium langsethiae	BOR31	60	49.3827	0.74985
b1	b1_PS_Tray_729_B1	Control	BOR02	60	73.5294	0.76486
b1	b1_PS_Tray_729_B2	Control	BOR02	60	75.4386	0.789977
b1	b1_PS_Tray_729_B3	Control	BOR02	60	91.0448	0.635115
b1	b1_PS_Tray_729_C1	Control	Akseli	60	77.4648	0.657109
b1	b1_PS_Tray_729_C3	Control	Akseli	60	92.1875	0.642237
b1	b1_PS_Tray_729_G1	Control	BOR02	60	94.6429	0.789792
b1	b1_PS_Tray_729_G2	Control	BOR02	60	93.3333	0.697196
b1	b1_PS_Tray_729_G3	Control	BOR02	60	98.3871	0.678672
b1	b1_PS_Tray_729_G4	Control	BOR02	60	94.4444	0.80275
b1	b1_PS_Tray_729_H1	Control	Odal	60	84.9057	0.652467
b1	b1_PS_Tray_729_H2	Control	Odal	60	75	0.7935
b1	b1_PS_Tray_729_H3	Control	Odal	60	90.7407	0.714469
b1	b1_PS_Tray_729_H4	Control	Odal	60	84.9057	0.605978
b1	b1_PS_Tray_729_I2	Fusarium culmorum	BOR01	60	4.22535	0.139667
b1	b1_PS_Tray_729_I4	Fusarium culmorum	BOR01	60	21.6867	0.101333
b1	b1_PS_Tray_730_A2	Fusarium culmorum	BOR02	60	2.32558	0.383
b1	b1_PS_Tray_730_B1	Fusarium langsethiae	BOR01	60	67.9487	0.473019
b1	b1_PS_Tray_730_B2	Fusarium langsethiae	BOR01	60	94.5205	0.493217
b1	b1_PS_Tray_730_B3	Fusarium langsethiae	BOR01	60	52.5	0.761214
b1	b1_PS_Tray_730_B4	Fusarium langsethiae	BOR01	60	71.4286	0.256891
b1	b1_PS_Tray_730_C1	Fusarium langsethiae	BOR31	60	54.6667	0.753073
b1	b1_PS_Tray_730_C2	Fusarium langsethiae	BOR31	60	6.89655	0.5575
b1	b1_PS_Tray_730_C3	Fusarium langsethiae	BOR31	60	9.09091	0.6488
b1	b1_PS_Tray_730_C4	Fusarium langsethiae	BOR31	60	3.09278	0.200333
b1	b1_PS_Tray_730_D1	Fusarium langsethiae	BOR02	60	86.1538	0.453589
b1	b1_PS_Tray_730_D2	Fusarium langsethiae	BOR02	60	60	0.398458
b1	b1_PS_Tray_730_D3	Fusarium langsethiae	BOR02	60	60	0.397769
b1	b1_PS_Tray_730_E1	Fusarium culmorum	BOR01	60	17.6471	0.0218333
b1	b1_PS_Tray_730_E2	Fusarium culmorum	BOR01	60	2.8169	0.5165
b1	b1_PS_Tray_730_E4	Fusarium culmorum	BOR01	60	1.44928	0.202
b1	b1_PS_Tray_730_F2	Control	Odal	60	87.5	0.778268
b1	b1_PS_Tray_730_F3	Control	Odal	60	92.8571	0.793596
b1	b1_PS_Tray_730_F4	Control	Odal	60	72.7273	0.811429
b1	b1_PS_Tray_730_H1	Fusarium langsethiae	Odal	60	73.5294	0.73768
b1	b1_PS_Tray_730_H2	Fusarium langsethiae	Odal	60	60.3448	0.726657
b1	b1_PS_Tray_730_H3	Fusarium langsethiae	Odal	60	53.7313	0.58625
b1	b1_PS_Tray_730_H4	Fusarium langsethiae	Odal	60	71.9298	0.498878
b1	b1_PS_Tray_730_I1	Fusarium langsethiae	BOR02	60	75.2212	0.745812
b1	b1_PS_Tray_730_I2	Fusarium langsethiae	BOR02	60	77.7778	0.524163
b1	b1_PS_Tray_730_I3	Fusarium langsethiae	BOR02	60	90.4255	0.799329
b1	b1_PS_Tray_730_I4	Fusarium langsethiae	BOR02	60	55	0.72397
b1	b1_PS_Tray_731_A1	Fusarium langsethiae	Akseli	60	35.4839	0.669455
b1	b1_PS_Tray_731_A2	Fusarium langsethiae	Akseli	60	89.8305	0.80217
b1	b1_PS_Tray_731_A3	Fusarium langsethiae	Akseli	60	23.5294	0.635125
b1	b1_PS_Tray_731_A4	Fusarium langsethiae	Akseli	60	77.2727	0.435
b1	b1_PS_Tray_731_D2	Control	BOR31	60	97.8947	0.805032
b1	b1_PS_Tray_731_D3	Control	BOR31	60	97.0874	0.81205
b1	b1_PS_Tray_731_D4	Control	BOR31	60	75.5102	0.808716
b1	b1_PS_Tray_731_E1	Control	BOR31	60	81.5217	0.764987
b1	b1_PS_Tray_731_E2	Control	BOR31	60	93.8144	0.742725
b1	b1_PS_Tray_731_E3	Control	BOR31	60	89.4737	0.710216
b1	b1_PS_Tray_731_E4	Control	BOR31	60	89.8876	0.7173
b1	b1_PS_Tray_731_G1	Fusarium langsethiae	Akseli	60	82.8571	0.478983
b1	b1_PS_Tray_731_G2	Fusarium langsethiae	Akseli	60	87.5	0.342518
b1	b1_PS_Tray_731_G3	Fusarium langsethiae	Akseli	60	93.1034	0.564407
b1	b1_PS_Tray_731_G4	Fusarium langsethiae	Akseli	60	14.2857	0.643875
b1	b1_PS_Tray_731_H1	Control	Belinda	60	76.1364	0.759448
b1	b1_PS_Tray_731_H2	Control	Belinda	60	97.561	0.81875
b1	b1_PS_Tray_731_H3	Control	Belinda	60	104.878	0.816953
b1	b1_PS_Tray_731_H4	Control	Belinda	60	73.913	0.623961
b1	b1_PS_Tray_731_I2	Fusarium langsethiae	BOR01	60	96.6667	0.803517
b1	b1_PS_Tray_731_I3	Fusarium langsethiae	BOR01	60	96.4286	0.795685
b1	b1_PS_Tray_731_I4	Fusarium langsethiae	BOR01	60	96.3636	0.794906
b1	b1_PS_Tray_732_A1	Control	BOR01	60	84.375	0.718463
b1	b1_PS_Tray_732_A2	Control	BOR01	60	95.2381	0.573567
b1	b1_PS_Tray_732_A3	Control	BOR01	60	81.6901	0.798845
b1	b1_PS_Tray_732_A4	Control	BOR01	60	82.8571	0.787362
b1	b1_PS_Tray_732_B1	Control	BOR01	60	91.5663	0.701618
b1	b1_PS_Tray_732_B2	Control	BOR01	60	84.8101	0.80709
b1	b1_PS_Tray_732_B3	Control	BOR01	60	86.5854	0.614662
b1	b1_PS_Tray_732_B4	Control	BOR01	60	87.8378	0.801231
b1	b1_PS_Tray_732_D2	Fusarium langsethiae	Odal	60	65.1163	0.703393
b1	b1_PS_Tray_732_D3	Fusarium langsethiae	Odal	60	55.6962	0.731045
b1	b1_PS_Tray_732_D4	Fusarium langsethiae	Odal	60	20.9677	0.585154
b1	b1_PS_Tray_732_E1	Fusarium langsethiae	Vinger	60	51.3514	0.147368
b1	b1_PS_Tray_732_E2	Fusarium langsethiae	Vinger	60	83.1169	0.401438
b1	b1_PS_Tray_732_E3	Fusarium langsethiae	Vinger	60	76.3441	0.406437
b1	b1_PS_Tray_732_E4	Fusarium langsethiae	Vinger	60	81.25	0.279596
b1	b1_PS_Tray_732_F2	Control	Vinger	60	98.4127	0.659758
b1	b1_PS_Tray_732_F3	Control	Vinger	60	88.5246	0.680222
b1	b1_PS_Tray_732_G1	Control	Akseli	60	84.6154	0.800659
b1	b1_PS_Tray_732_G3	Control	Akseli	60	92.4528	0.665
b1	b1_PS_Tray_732_H4	Fusarium culmorum	BOR01	60	15.1515	0.0291
b1	b1_PS_Tray_732_I1	Control	BOR31	60	86.7347	0.800024
b1	b1_PS_Tray_732_I2	Control	BOR31	60	83.9506	0.76775
b1	b1_PS_Tray_732_I3	Control	BOR31	60	89.3939	0.742186
b1	b1_PS_Tray_733_A3	Fusarium culmorum	BOR31	60	20.9677	0.049
b1	b1_PS_Tray_733_B1	Fusarium langsethiae	BOR01	60	39.7059	0.473185
b1	b1_PS_Tray_733_B2	Fusarium langsethiae	BOR01	60	84.7222	0.761607
b1	b1_PS_Tray_733_B3	Fusarium langsethiae	BOR01	60	73.3333	0.726655
b1	b1_PS_Tray_733_B4	Fusarium langsethiae	BOR01	60	72.7273	0.443375
b1	b1_PS_Tray_733_C1	Fusarium langsethiae	Akseli	60	55.4054	0.491098
b1	b1_PS_Tray_733_C2	Fusarium langsethiae	Akseli	60	32.8767	0.606667
b1	b1_PS_Tray_733_C3	Fusarium langsethiae	Akseli	60	96.9697	0.483047
b1	b1_PS_Tray_733_C4	Fusarium langsethiae	Akseli	60	43.8356	0.508125
b1	b1_PS_Tray_733_D1	Control	Vinger	60	93.4211	0.79062
b1	b1_PS_Tray_733_D3	Control	Vinger	60	73.5632	0.750812
b1	b1_PS_Tray_733_D4	Control	Vinger	60	80.2817	0.791965
b1	b1_PS_Tray_733_E1	Fusarium langsethiae	BOR31	60	88.8889	0.477094
b1	b1_PS_Tray_733_E2	Fusarium langsethiae	BOR31	60	83	0.75253
b1	b1_PS_Tray_733_E4	Fusarium langsethiae	BOR31	60	52.5424	0.686258
b1	b1_PS_Tray_733_F1	Fusarium langsethiae	BOR02	60	41.573	0.301541
b1	b1_PS_Tray_733_F2	Fusarium langsethiae	BOR02	60	68.5714	0.695354
b1	b1_PS_Tray_733_F3	Fusarium langsethiae	BOR02	60	41.791	0.750464
b1	b1_PS_Tray_733_F4	Fusarium langsethiae	BOR02	60	51.6484	0.388085
b1	b1_PS_Tray_733_I2	Fusarium culmorum	BOR02	60	14.2857	0.0675556
b1	b1_PS_Tray_734_B1	Control	Vinger	60	80	0.797411
b1	b1_PS_Tray_734_B3	Control	Vinger	60	84.8485	0.771482
b1	b1_PS_Tray_734_B4	Control	Vinger	60	89.0625	0.789263
b1	b1_PS_Tray_734_E1	Control	Belinda	60	90.3226	0.794268
b1	b1_PS_Tray_734_E2	Control	Belinda	60	79.0123	0.753875
b1	b1_PS_Tray_734_E3	Control	Belinda	60	94.3182	0.751627
b1	b1_PS_Tray_734_E4	Control	Belinda	60	72.2222	0.798288
b1	b1_PS_Tray_734_G1	Fusarium langsethiae	Belinda	60	30.3571	0.663588
b1	b1_PS_Tray_734_G3	Fusarium langsethiae	Belinda	60	23.2877	0.455471
b1	b1_PS_Tray_734_G4	Fusarium langsethiae	Belinda	60	48.1481	0.601846
b1	b1_PS_Tray_735_A1	Control	BOR01	60	81.8182	0.437952
b1	b1_PS_Tray_735_A2	Control	BOR01	60	45.3333	0.128912
b1	b1_PS_Tray_735_A3	Control	BOR01	60	64.3836	0.732872
b1	b1_PS_Tray_735_A4	Control	BOR01	60	93.6508	0.802695
b1	b1_PS_Tray_735_B1	Control	Odal	60	77.9412	0.664849
b1	b1_PS_Tray_735_B2	Control	Odal	60	73.8462	0.797354
b1	b1_PS_Tray_735_B3	Control	Odal	60	78.8732	0.801304
b1	b1_PS_Tray_735_B4	Control	Odal	60	75.7143	0.783849
b1	b1_PS_Tray_722_A1	Control	BOR01	84	90.625	0.777155
b1	b1_PS_Tray_722_A2	Control	BOR01	84	81.5385	0.762019
b1	b1_PS_Tray_722_A3	Control	BOR01	84	100	0.627463
b1	b1_PS_Tray_722_A4	Control	BOR01	84	82.2581	0.775157
b1	b1_PS_Tray_722_C2	Control	Akseli	84	82.2581	0.67702
b1	b1_PS_Tray_722_C3	Control	Akseli	84	82.0896	0.642691
b1	b1_PS_Tray_722_C4	Control	Akseli	84	86.8852	0.638604
b1	b1_PS_Tray_722_D1	Control	Belinda	84	94.7368	0.688292
b1	b1_PS_Tray_722_D2	Control	Belinda	84	97.8261	0.784189
b1	b1_PS_Tray_722_D3	Control	Belinda	84	85.9375	0.610055
b1	b1_PS_Tray_722_D4	Control	Belinda	84	75.9494	0.747417
b1	b1_PS_Tray_722_E2	Fusarium langsethiae	Vinger	84	89.5349	0.659468
b1	b1_PS_Tray_722_G1	Fusarium langsethiae	Belinda	84	61.2903	0.745105
b1	b1_PS_Tray_722_G2	Fusarium langsethiae	Belinda	84	1.53846	0.537
b1	b1_PS_Tray_722_G3	Fusarium langsethiae	Belinda	84	44.1176	0.481333
b1	b1_PS_Tray_722_G4	Fusarium langsethiae	Belinda	84	10.8696	0.0736
b1	b1_PS_Tray_722_H1	Control	BOR31	84	80.2632	0.779869
b1	b1_PS_Tray_722_H2	Control	BOR31	84	101.667	0.765525
b1	b1_PS_Tray_722_H3	Control	BOR31	84	75.5556	0.770912
b1	b1_PS_Tray_722_I1	Control	BOR31	84	95.5224	0.769734
b1	b1_PS_Tray_722_I2	Control	BOR31	84	85.8696	0.778582
b1	b1_PS_Tray_722_I3	Control	BOR31	84	71.2644	0.790871
b1	b1_PS_Tray_722_I4	Control	BOR31	84	100	0.739709
b1	b1_PS_Tray_723_A1	Control	BOR01	84	83.5821	0.747679
b1	b1_PS_Tray_723_A2	Control	BOR01	84	98.5075	0.776894
b1	b1_PS_Tray_723_A3	Control	BOR01	84	73.7705	0.7788
b1	b1_PS_Tray_723_A4	Control	BOR01	84	98.3871	0.762721
b1	b1_PS_Tray_723_B1	Fusarium langsethiae	BOR31	84	10.6061	0.166
b1	b1_PS_Tray_723_B2	Fusarium langsethiae	BOR31	84	11.3924	0.117
b1	b1_PS_Tray_723_B3	Fusarium langsethiae	BOR31	84	6.0241	0.361
b1	b1_PS_Tray_723_B4	Fusarium langsethiae	BOR31	84	76.7857	0.652535
b1	b1_PS_Tray_723_C1	Fusarium langsethiae	Odal	84	54.5455	0.343367
b1	b1_PS_Tray_723_C2	Fusarium langsethiae	Odal	84	4.08163	0.7115
b1	b1_PS_Tray_723_C3	Fusarium langsethiae	Odal	84	50	0.4288
b1	b1_PS_Tray_723_C4	Fusarium langsethiae	Odal	84	81.0127	0.777156
b1	b1_PS_Tray_723_E1	Fusarium langsethiae	BOR02	84	54.6875	0.483657
b1	b1_PS_Tray_723_E2	Fusarium langsethiae	BOR02	84	79.4521	0.68231
b1	b1_PS_Tray_723_E4	Fusarium langsethiae	BOR02	84	11.5942	0.46675
b1	b1_PS_Tray_723_I1	Fusarium langsethiae	BOR02	84	15.0943	0.729
b1	b1_PS_Tray_723_I2	Fusarium langsethiae	BOR02	84	3.75	0.027
b1	b1_PS_Tray_723_I3	Fusarium langsethiae	BOR02	84	4.93827	0.4545
b1	b1_PS_Tray_723_I4	Fusarium langsethiae	BOR02	84	79.1045	0.650434
b1	b1_PS_Tray_724_A1	Control	Vinger	84	96.4286	0.781494
b1	b1_PS_Tray_724_A3	Control	Vinger	84	85.2273	0.744613
b1	b1_PS_Tray_724_A4	Control	Vinger	84	89.8305	0.686774
b1	b1_PS_Tray_724_D1	Fusarium langsethiae	Belinda	84	30.4348	0.689905
b1	b1_PS_Tray_724_D2	Fusarium langsethiae	Belinda	84	15.625	0.0618667
b1	b1_PS_Tray_724_D3	Fusarium langsethiae	Belinda	84	17.0732	0.702786
b1	b1_PS_Tray_724_D4	Fusarium langsethiae	Belinda	84	19.2308	0.229533
b1	b1_PS_Tray_724_F1	Control	BOR02	84	95.6044	0.791034
b1	b1_PS_Tray_724_F2	Control	BOR02	84	78.3784	0.751897
b1	b1_PS_Tray_724_F4	Control	BOR02	84	81.25	0.748846
b1	b1_PS_Tray_724_G1	Control	Akseli	84	85.2459	0.572077
b1	b1_PS_Tray_724_G3	Control	Akseli	84	76.1905	0.652062
b1	b1_PS_Tray_724_G4	Control	Akseli	84	100	0.727773
b1	b1_PS_Tray_724_H4	Fusarium langsethiae	Vinger	84	72.7273	0.539222
b1	b1_PS_Tray_724_I1	Fusarium langsethiae	Belinda	84	2.66667	0.209
b1	b1_PS_Tray_724_I2	Fusarium langsethiae	Belinda	84	20.339	0.5395
b1	b1_PS_Tray_725_A1	Fusarium langsethiae	BOR01	84	5.97015	0.67425
b1	b1_PS_Tray_725_A2	Fusarium langsethiae	BOR01	84	37.6812	0.661615
b1	b1_PS_Tray_725_B2	Fusarium langsethiae	Vinger	84	69.3333	0.677865
b1	b1_PS_Tray_725_C1	Fusarium langsethiae	Odal	84	29.6875	0.659211
b1	b1_PS_Tray_725_C2	Fusarium langsethiae	Odal	84	20.3125	0.123538
b1	b1_PS_Tray_725_C4	Fusarium langsethiae	Odal	84	15.873	0.6207
b1	b1_PS_Tray_725_E1	Control	Belinda	84	79.0323	0.761857
b1	b1_PS_Tray_725_E2	Control	Belinda	84	89.2308	0.598724
b1	b1_PS_Tray_725_E3	Control	Belinda	84	77.4648	0.771364
b1	b1_PS_Tray_725_E4	Control	Belinda	84	74.026	0.801561
b1	b1_PS_Tray_725_I1	Fusarium langsethiae	BOR31	84	14.8148	0.408
b1	b1_PS_Tray_725_I2	Fusarium langsethiae	BOR31	84	3.52941	0.219
b1	b1_PS_Tray_726_A1	Control	BOR02	84	79.4118	0.782759
b1	b1_PS_Tray_726_A4	Control	BOR02	84	88.8889	0.584911
b1	b1_PS_Tray_726_C2	Fusarium langsethiae	Akseli	84	36.1111	0.0821154
b1	b1_PS_Tray_726_C4	Fusarium langsethiae	Akseli	84	18.9474	0.145389
b1	b1_PS_Tray_726_D1	Control	BOR02	84	78.9474	0.774983
b1	b1_PS_Tray_726_D2	Control	BOR02	84	90.7692	0.605644
b1	b1_PS_Tray_726_D4	Control	BOR02	84	85.7143	0.7725
b1	b1_PS_Tray_726_E1	Control	Odal	84	93.4426	0.776421
b1	b1_PS_Tray_726_E2	Control	Odal	84	86.8852	0.771585
b1	b1_PS_Tray_726_E3	Control	Odal	84	84.0426	0.803785
b1	b1_PS_Tray_726_E4	Control	Odal	84	82.9545	0.79989
b1	b1_PS_Tray_726_G1	Control	Odal	84	70.9677	0.778932
b1	b1_PS_Tray_726_G2	Control	Odal	84	90.1639	0.713691
b1	b1_PS_Tray_726_G3	Control	Odal	84	12.3077	0.419
b1	b1_PS_Tray_726_H2	Fusarium langsethiae	Vinger	84	98.3333	0.76878
b1	b1_PS_Tray_726_H4	Fusarium langsethiae	Vinger	84	83.9506	0.781235
b1	b1_PS_Tray_726_I2	Fusarium langsethiae	Akseli	84	24.7059	0.645952
b1	b1_PS_Tray_726_I3	Fusarium langsethiae	Akseli	84	7.04225	0.4818
b1	b1_PS_Tray_726_I4	Fusarium langsethiae	Akseli	84	30.1205	0.64364
b1	b1_PS_Tray_727_A1	Control	Akseli	84	75	0.761667
b1	b1_PS_Tray_727_A3	Control	Akseli	84	79.3651	0.76918
b1	b1_PS_Tray_727_A4	Control	Akseli	84	96.875	0.714016
b1	b1_PS_Tray_727_C1	Fusarium langsethiae	Belinda	84	55.7143	0.0880256
b1	b1_PS_Tray_727_C3	Fusarium langsethiae	Belinda	84	70.6897	0.352195
b1	b1_PS_Tray_727_C4	Fusarium langsethiae	Belinda	84	7.14286	0.65625
b1	b1_PS_Tray_727_F1	Fusarium langsethiae	Odal	84	58.6207	0.732059
b1	b1_PS_Tray_727_F3	Fusarium langsethiae	Odal	84	101.667	0.764836
b1	b1_PS_Tray_727_F4	Fusarium langsethiae	Odal	84	19.6429	0.681
b1	b1_PS_Tray_727_H3	Fusarium langsethiae	BOR01	84	96	0.575806
b1	b1_PS_Tray_728_E1	Control	Belinda	84	42.5	0.560471
b1	b1_PS_Tray_728_E2	Control	Belinda	84	84.2857	0.788831
b1	b1_PS_Tray_728_E3	Control	Belinda	84	68.8312	0.614094
b1	b1_PS_Tray_728_E4	Control	Belinda	84	71.0145	0.776571
b1	b1_PS_Tray_728_G3	Control	Vinger	84	79.0323	0.678347
b1	b1_PS_Tray_728_G4	Control	Vinger	84	74.6835	0.717525
b1	b1_PS_Tray_728_I2	Fusarium langsethiae	BOR31	84	25	0.583348
b1	b1_PS_Tray_728_I4	Fusarium langsethiae	BOR31	84	23.4568	0.636684
b1	b1_PS_Tray_729_B1	Control	BOR02	84	67.6471	0.771043
b1	b1_PS_Tray_729_B2	Control	BOR02	84	71.9298	0.780512
b1	b1_PS_Tray_729_B3	Control	BOR02	84	95.5224	0.611578
b1	b1_PS_Tray_729_C1	Control	Akseli	84	73.2394	0.685942
b1	b1_PS_Tray_729_C3	Control	Akseli	84	89.0625	0.626456
b1	b1_PS_Tray_729_G1	Control	BOR02	84	87.5	0.775184
b1	b1_PS_Tray_729_G2	Control	BOR02	84	90	0.712833
b1	b1_PS_Tray_729_G3	Control	BOR02	84	88.7097	0.725982
b1	b1_PS_Tray_729_G4	Control	BOR02	84	95.8333	0.791145
b1	b1_PS_Tray_729_H1	Control	Odal	84	84.9057	0.631356
b1	b1_PS_Tray_729_H2	Control	Odal	84	77.0833	0.792541
b1	b1_PS_Tray_729_H3	Control	Odal	84	94.4444	0.750863
b1	b1_PS_Tray_729_H4	Control	Odal	84	88.6792	0.62017
b1	b1_PS_Tray_730_B1	Fusarium langsethiae	BOR01	84	38.4615	0.17
b1	b1_PS_Tray_730_B2	Fusarium langsethiae	BOR01	84	61.6438	0.227622
b1	b1_PS_Tray_730_B3	Fusarium langsethiae	BOR01	84	30	0.664292
b1	b1_PS_Tray_730_B4	Fusarium langsethiae	BOR01	84	40.2597	0.196968
b1	b1_PS_Tray_730_C1	Fusarium langsethiae	BOR31	84	36	0.62537
b1	b1_PS_Tray_730_D1	Fusarium langsethiae	BOR02	84	21.5385	0.205
b1	b1_PS_Tray_730_D2	Fusarium langsethiae	BOR02	84	5	0.489
b1	b1_PS_Tray_730_D3	Fusarium langsethiae	BOR02	84	12.3077	0.372625
b1	b1_PS_Tray_730_E4	Fusarium culmorum	BOR01	84	0.724638	0
b1	b1_PS_Tray_730_F2	Control	Odal	84	92.1875	0.769508
b1	b1_PS_Tray_730_F3	Control	Odal	84	91.0714	0.788255
b1	b1_PS_Tray_730_F4	Control	Odal	84	68.8312	0.804245
b1	b1_PS_Tray_730_H2	Fusarium langsethiae	Odal	84	34.4828	0.60895
b1	b1_PS_Tray_730_H3	Fusarium langsethiae	Odal	84	11.9403	0.56975
b1	b1_PS_Tray_730_H4	Fusarium langsethiae	Odal	84	14.0351	0.52775
b1	b1_PS_Tray_730_I1	Fusarium langsethiae	BOR02	84	52.2124	0.731492
b1	b1_PS_Tray_730_I2	Fusarium langsethiae	BOR02	84	25.3968	0.314063
b1	b1_PS_Tray_730_I3	Fusarium langsethiae	BOR02	84	74.4681	0.745014
b1	b1_PS_Tray_730_I4	Fusarium langsethiae	BOR02	84	5	0.443
b1	b1_PS_Tray_731_A2	Fusarium langsethiae	Akseli	84	91.5254	0.790722
b1	b1_PS_Tray_731_A3	Fusarium langsethiae	Akseli	84	4.41176	0.459333
b1	b1_PS_Tray_731_A4	Fusarium langsethiae	Akseli	84	54.5455	0.20575
b1	b1_PS_Tray_731_D2	Control	BOR31	84	92.6316	0.798727
b1	b1_PS_Tray_731_D3	Control	BOR31	84	93.2039	0.796448
b1	b1_PS_Tray_731_D4	Control	BOR31	84	75.5102	0.793176
b1	b1_PS_Tray_731_E1	Control	BOR31	84	80.4348	0.773446
b1	b1_PS_Tray_731_E2	Control	BOR31	84	89.6907	0.72523
b1	b1_PS_Tray_731_E3	Control	BOR31	84	87.7193	0.63904
b1	b1_PS_Tray_731_E4	Control	BOR31	84	95.5056	0.669741
b1	b1_PS_Tray_731_G1	Fusarium langsethiae	Akseli	84	40	0.274679
b1	b1_PS_Tray_731_G2	Fusarium langsethiae	Akseli	84	53.125	0.323206
b1	b1_PS_Tray_731_G3	Fusarium langsethiae	Akseli	84	55.1724	0.331469
b1	b1_PS_Tray_731_G4	Fusarium langsethiae	Akseli	84	1.78571	0.231
b1	b1_PS_Tray_731_H1	Control	Belinda	84	75	0.746152
b1	b1_PS_Tray_731_H2	Control	Belinda	84	91.4634	0.812613
b1	b1_PS_Tray_731_H3	Control	Belinda	84	100	0.816
b1	b1_PS_Tray_731_H4	Control	Belinda	84	69.5652	0.623104
b1	b1_PS_Tray_731_I2	Fusarium langsethiae	BOR01	84	100	0.743067
b1	b1_PS_Tray_731_I3	Fusarium langsethiae	BOR01	84	96.4286	0.775537
b1	b1_PS_Tray_731_I4	Fusarium langsethiae	BOR01	84	103.636	0.768667
b1	b1_PS_Tray_732_A1	Control	BOR01	84	89.0625	0.690649
b1	b1_PS_Tray_732_A2	Control	BOR01	84	92.0635	0.586879
b1	b1_PS_Tray_732_A3	Control	BOR01	84	83.0986	0.795627
b1	b1_PS_Tray_732_A4	Control	BOR01	84	84.2857	0.793627
b1	b1_PS_Tray_732_B1	Control	BOR01	84	79.5181	0.691939
b1	b1_PS_Tray_732_B2	Control	BOR01	84	87.3418	0.803087
b1	b1_PS_Tray_732_B3	Control	BOR01	84	75.6098	0.716855
b1	b1_PS_Tray_732_B4	Control	BOR01	84	82.4324	0.776426
b1	b1_PS_Tray_732_D2	Fusarium langsethiae	Odal	84	53.4884	0.68813
b1	b1_PS_Tray_732_D3	Fusarium langsethiae	Odal	84	26.5823	0.64719
b1	b1_PS_Tray_732_D4	Fusarium langsethiae	Odal	84	3.22581	0.567
b1	b1_PS_Tray_732_E1	Fusarium langsethiae	Vinger	84	24.3243	0.157667
b1	b1_PS_Tray_732_E2	Fusarium langsethiae	Vinger	84	33.7662	0.183346
b1	b1_PS_Tray_732_E3	Fusarium langsethiae	Vinger	84	5.37634	0.42
b1	b1_PS_Tray_732_E4	Fusarium langsethiae	Vinger	84	59.375	0.314763
b1	b1_PS_Tray_732_F2	Control	Vinger	84	98.4127	0.623935
b1	b1_PS_Tray_732_F3	Control	Vinger	84	88.5246	0.617481
b1	b1_PS_Tray_732_G1	Control	Akseli	84	69.2308	0.784389
b1	b1_PS_Tray_732_G3	Control	Akseli	84	81.1321	0.672581
b1	b1_PS_Tray_732_I1	Control	BOR31	84	93.8776	0.788837
b1	b1_PS_Tray_732_I2	Control	BOR31	84	81.4815	0.765182
b1	b1_PS_Tray_732_I3	Control	BOR31	84	92.4242	0.753852
b1	b1_PS_Tray_733_B1	Fusarium langsethiae	BOR01	84	2.94118	0.599
b1	b1_PS_Tray_733_B2	Fusarium langsethiae	BOR01	84	38.8889	0.681357
b1	b1_PS_Tray_733_B3	Fusarium langsethiae	BOR01	84	32	0.651083
b1	b1_PS_Tray_733_B4	Fusarium langsethiae	BOR01	84	42.8571	0.240273
b1	b1_PS_Tray_733_C1	Fusarium langsethiae	Akseli	84	6.75676	0.287
b1	b1_PS_Tray_733_C3	Fusarium langsethiae	Akseli	84	71.2121	0.118957
b1	b1_PS_Tray_733_C4	Fusarium langsethiae	Akseli	84	4.10959	0.679333
b1	b1_PS_Tray_733_D1	Control	Vinger	84	94.7368	0.789806
b1	b1_PS_Tray_733_D3	Control	Vinger	84	74.7126	0.764969
b1	b1_PS_Tray_733_D4	Control	Vinger	84	85.9155	0.789721
b1	b1_PS_Tray_733_E1	Fusarium langsethiae	BOR31	84	58.3333	0.161
b1	b1_PS_Tray_733_E2	Fusarium langsethiae	BOR31	84	60	0.68465
b1	b1_PS_Tray_733_E4	Fusarium langsethiae	BOR31	84	1.69492	0
b1	b1_PS_Tray_733_F1	Fusarium langsethiae	BOR02	84	1.1236	0.644
b1	b1_PS_Tray_733_F2	Fusarium langsethiae	BOR02	84	28.5714	0.55135
b1	b1_PS_Tray_733_F3	Fusarium langsethiae	BOR02	84	43.2836	0.716483
b1	b1_PS_Tray_733_F4	Fusarium langsethiae	BOR02	84	20.8791	0.231
b1	b1_PS_Tray_734_B1	Control	Vinger	84	78.5714	0.794455
b1	b1_PS_Tray_734_B3	Control	Vinger	84	86.3636	0.774333
b1	b1_PS_Tray_734_B4	Control	Vinger	84	81.25	0.786346
b1	b1_PS_Tray_734_E1	Control	Belinda	84	82.2581	0.791275
b1	b1_PS_Tray_734_E2	Control	Belinda	84	80.2469	0.744646
b1	b1_PS_Tray_734_E3	Control	Belinda	84	95.4545	0.758274
b1	b1_PS_Tray_734_E4	Control	Belinda	84	73.6111	0.796208
b1	b1_PS_Tray_734_G1	Fusarium langsethiae	Belinda	84	1.78571	0.668
b1	b1_PS_Tray_734_G3	Fusarium langsethiae	Belinda	84	1.36986	0.624
b1	b1_PS_Tray_735_A1	Control	BOR01	84	44.1558	0.649676
b1	b1_PS_Tray_735_A2	Control	BOR01	84	2.66667	0.6185
b1	b1_PS_Tray_735_A3	Control	BOR01	84	60.274	0.696068
b1	b1_PS_Tray_735_A4	Control	BOR01	84	96.8254	0.798803
b1	b1_PS_Tray_735_B1	Control	Odal	84	69.1176	0.679766
b1	b1_PS_Tray_735_B2	Control	Odal	84	70.7692	0.787587
b1	b1_PS_Tray_735_B3	Control	Odal	84	77.4648	0.795073
b1	b1_PS_Tray_735_B4	Control	Odal	84	75.7143	0.77117
b1	b1_PS_Tray_722_A1	Control	BOR01	108	92.1875	0.760898
b1	b1_PS_Tray_722_A2	Control	BOR01	108	81.5385	0.756887
b1	b1_PS_Tray_722_A3	Control	BOR01	108	98.5075	0.650091
b1	b1_PS_Tray_722_A4	Control	BOR01	108	80.6452	0.77292
b1	b1_PS_Tray_722_C2	Control	Akseli	108	79.0323	0.556898
b1	b1_PS_Tray_722_C3	Control	Akseli	108	82.0896	0.608691
b1	b1_PS_Tray_722_C4	Control	Akseli	108	85.2459	0.607808
b1	b1_PS_Tray_722_D1	Control	Belinda	108	96.0526	0.582123
b1	b1_PS_Tray_722_D2	Control	Belinda	108	96.7391	0.76891
b1	b1_PS_Tray_722_D3	Control	Belinda	108	79.6875	0.591745
b1	b1_PS_Tray_722_D4	Control	Belinda	108	74.6835	0.737305
b1	b1_PS_Tray_722_E2	Fusarium langsethiae	Vinger	108	77.907	0.537881
b1	b1_PS_Tray_722_G1	Fusarium langsethiae	Belinda	108	56.4516	0.7104
b1	b1_PS_Tray_722_G3	Fusarium langsethiae	Belinda	108	8.82353	0.587167
b1	b1_PS_Tray_722_H1	Control	BOR31	108	78.9474	0.7709
b1	b1_PS_Tray_722_H2	Control	BOR31	108	100	0.758533
b1	b1_PS_Tray_722_H3	Control	BOR31	108	74.4444	0.744194
b1	b1_PS_Tray_722_I1	Control	BOR31	108	97.0149	0.752877
b1	b1_PS_Tray_722_I2	Control	BOR31	108	85.8696	0.767646
b1	b1_PS_Tray_722_I3	Control	BOR31	108	73.5632	0.774406
b1	b1_PS_Tray_722_I4	Control	BOR31	108	98.1818	0.729981
b1	b1_PS_Tray_723_A1	Control	BOR01	108	83.5821	0.733286
b1	b1_PS_Tray_723_A2	Control	BOR01	108	97.0149	0.769215
b1	b1_PS_Tray_723_A3	Control	BOR01	108	67.2131	0.759634
b1	b1_PS_Tray_723_A4	Control	BOR01	108	96.7742	0.755467
b1	b1_PS_Tray_723_B1	Fusarium langsethiae	BOR31	108	6.06061	0.48875
b1	b1_PS_Tray_723_B4	Fusarium langsethiae	BOR31	108	57.1429	0.38075
b1	b1_PS_Tray_723_C1	Fusarium langsethiae	Odal	108	23.6364	0.361077
b1	b1_PS_Tray_723_C2	Fusarium langsethiae	Odal	108	2.04082	0.708
b1	b1_PS_Tray_723_C3	Fusarium langsethiae	Odal	108	36.6667	0.498182
b1	b1_PS_Tray_723_C4	Fusarium langsethiae	Odal	108	81.0127	0.760406
b1	b1_PS_Tray_723_E1	Fusarium langsethiae	BOR02	108	37.5	0.461
b1	b1_PS_Tray_723_E2	Fusarium langsethiae	BOR02	108	67.1233	0.642286
b1	b1_PS_Tray_723_I1	Fusarium langsethiae	BOR02	108	11.3208	0.654333
b1	b1_PS_Tray_723_I3	Fusarium langsethiae	BOR02	108	4.93827	0.414
b1	b1_PS_Tray_723_I4	Fusarium langsethiae	BOR02	108	59.7015	0.5824
b1	b1_PS_Tray_724_A1	Control	Vinger	108	98.8095	0.781578
b1	b1_PS_Tray_724_A3	Control	Vinger	108	76.1364	0.742179
b1	b1_PS_Tray_724_A4	Control	Vinger	108	91.5254	0.617778
b1	b1_PS_Tray_724_D1	Fusarium langsethiae	Belinda	108	30.4348	0.669619
b1	b1_PS_Tray_724_D2	Fusarium langsethiae	Belinda	108	14.5833	0.0746429
b1	b1_PS_Tray_724_D3	Fusarium langsethiae	Belinda	108	9.7561	0.627875
b1	b1_PS_Tray_724_D4	Fusarium langsethiae	Belinda	108	6.41026	0.1068
b1	b1_PS_Tray_724_F1	Control	BOR02	108	94.5055	0.775233
b1	b1_PS_Tray_724_F2	Control	BOR02	108	82.4324	0.734738
b1	b1_PS_Tray_724_F4	Control	BOR02	108	71.875	0.741761
b1	b1_PS_Tray_724_G1	Control	Akseli	108	81.9672	0.56964
b1	b1_PS_Tray_724_G3	Control	Akseli	108	74.6032	0.595468
b1	b1_PS_Tray_724_G4	Control	Akseli	108	103.03	0.688779
b1	b1_PS_Tray_724_H4	Fusarium langsethiae	Vinger	108	58.5859	0.487086
b1	b1_PS_Tray_724_I2	Fusarium langsethiae	Belinda	108	8.47458	0.7048
b1	b1_PS_Tray_725_A1	Fusarium langsethiae	BOR01	108	7.46269	0.4814
b1	b1_PS_Tray_725_A2	Fusarium langsethiae	BOR01	108	13.0435	0.631444
b1	b1_PS_Tray_725_B2	Fusarium langsethiae	Vinger	108	70.6667	0.640943
b1	b1_PS_Tray_725_C1	Fusarium langsethiae	Odal	108	9.375	0.533833
b1	b1_PS_Tray_725_C2	Fusarium langsethiae	Odal	108	6.25	0.1015
b1	b1_PS_Tray_725_C4	Fusarium langsethiae	Odal	108	4.7619	0.208333
b1	b1_PS_Tray_725_E1	Control	Belinda	108	77.4194	0.746729
b1	b1_PS_Tray_725_E2	Control	Belinda	108	86.1538	0.521071
b1	b1_PS_Tray_725_E3	Control	Belinda	108	67.6056	0.770062
b1	b1_PS_Tray_725_E4	Control	Belinda	108	80.5195	0.791774
b1	b1_PS_Tray_726_A1	Control	BOR02	108	79.4118	0.756019
b1	b1_PS_Tray_726_A4	Control	BOR02	108	88.8889	0.579143
b1	b1_PS_Tray_726_C2	Fusarium langsethiae	Akseli	108	9.72222	0.0552857
b1	b1_PS_Tray_726_C4	Fusarium langsethiae	Akseli	108	3.15789	0.0893333
b1	b1_PS_Tray_726_D1	Control	BOR02	108	81.5789	0.758161
b1	b1_PS_Tray_726_D2	Control	BOR02	108	93.8462	0.492393
b1	b1_PS_Tray_726_D4	Control	BOR02	108	84.4156	0.774231
b1	b1_PS_Tray_726_E1	Control	Odal	108	90.1639	0.769982
b1	b1_PS_Tray_726_E2	Control	Odal	108	90.1639	0.739218
b1	b1_PS_Tray_726_E3	Control	Odal	108	92.5532	0.794494
b1	b1_PS_Tray_726_E4	Control	Odal	108	81.8182	0.794861
b1	b1_PS_Tray_726_G1	Control	Odal	108	70.9677	0.773
b1	b1_PS_Tray_726_G2	Control	Odal	108	88.5246	0.653444
b1	b1_PS_Tray_726_G3	Control	Odal	108	12.3077	0.460875
b1	b1_PS_Tray_726_H2	Fusarium langsethiae	Vinger	108	95	0.732421
b1	b1_PS_Tray_726_H4	Fusarium langsethiae	Vinger	108	83.9506	0.769426
b1	b1_PS_Tray_726_I2	Fusarium langsethiae	Akseli	108	16.4706	0.624143
b1	b1_PS_Tray_726_I4	Fusarium langsethiae	Akseli	108	18.0723	0.633
b1	b1_PS_Tray_727_A1	Control	Akseli	108	73.4375	0.755043
b1	b1_PS_Tray_727_A3	Control	Akseli	108	77.7778	0.760551
b1	b1_PS_Tray_727_A4	Control	Akseli	108	95.3125	0.666066
b1	b1_PS_Tray_727_C1	Fusarium langsethiae	Belinda	108	37.1429	0.131308
b1	b1_PS_Tray_727_C3	Fusarium langsethiae	Belinda	108	50	0.494724
b1	b1_PS_Tray_727_C4	Fusarium langsethiae	Belinda	108	5.35714	0.515
b1	b1_PS_Tray_727_F1	Fusarium langsethiae	Odal	108	49.4253	0.714302
b1	b1_PS_Tray_727_F3	Fusarium langsethiae	Odal	108	100	0.71875
b1	b1_PS_Tray_727_F4	Fusarium langsethiae	Odal	108	5.35714	0.487
b1	b1_PS_Tray_727_H3	Fusarium langsethiae	BOR01	108	90.6667	0.508118
b1	b1_PS_Tray_728_E1	Control	Belinda	108	42.5	0.575206
b1	b1_PS_Tray_728_E2	Control	Belinda	108	87.1429	0.767787
b1	b1_PS_Tray_728_E3	Control	Belinda	108	62.3377	0.596021
b1	b1_PS_Tray_728_E4	Control	Belinda	108	72.4638	0.76108
b1	b1_PS_Tray_728_G3	Control	Vinger	108	79.0323	0.663878
b1	b1_PS_Tray_728_G4	Control	Vinger	108	73.4177	0.680741
b1	b1_PS_Tray_728_I2	Fusarium langsethiae	BOR31	108	13.0435	0.439083
b1	b1_PS_Tray_728_I4	Fusarium langsethiae	BOR31	108	17.284	0.534571
b1	b1_PS_Tray_729_B1	Control	BOR02	108	72.0588	0.762694
b1	b1_PS_Tray_729_B2	Control	BOR02	108	75.4386	0.760744
b1	b1_PS_Tray_729_B3	Control	BOR02	108	88.0597	0.624661
b1	b1_PS_Tray_729_C1	Control	Akseli	108	73.2394	0.631865
b1	b1_PS_Tray_729_C3	Control	Akseli	108	81.25	0.570058
b1	b1_PS_Tray_729_G1	Control	BOR02	108	85.7143	0.762958
b1	b1_PS_Tray_729_G2	Control	BOR02	108	95	0.664123
b1	b1_PS_Tray_729_G3	Control	BOR02	108	93.5484	0.672138
b1	b1_PS_Tray_729_G4	Control	BOR02	108	101.389	0.777521
b1	b1_PS_Tray_729_H1	Control	Odal	108	84.9057	0.537622
b1	b1_PS_Tray_729_H2	Control	Odal	108	75	0.7805
b1	b1_PS_Tray_729_H3	Control	Odal	108	94.4444	0.735686
b1	b1_PS_Tray_729_H4	Control	Odal	108	84.9057	0.579956
b1	b1_PS_Tray_730_B1	Fusarium langsethiae	BOR01	108	10.2564	0.066125
b1	b1_PS_Tray_730_B2	Fusarium langsethiae	BOR01	108	41.0959	0.267033
b1	b1_PS_Tray_730_B3	Fusarium langsethiae	BOR01	108	7.5	0.388
b1	b1_PS_Tray_730_B4	Fusarium langsethiae	BOR01	108	29.8701	0.215609
b1	b1_PS_Tray_730_C1	Fusarium langsethiae	BOR31	108	17.3333	0.529308
b1	b1_PS_Tray_730_D1	Fusarium langsethiae	BOR02	108	3.07692	0.1265
b1	b1_PS_Tray_730_D3	Fusarium langsethiae	BOR02	108	7.69231	0.3484
b1	b1_PS_Tray_730_F2	Control	Odal	108	92.1875	0.770288
b1	b1_PS_Tray_730_F3	Control	Odal	108	89.2857	0.7791
b1	b1_PS_Tray_730_F4	Control	Odal	108	67.5325	0.7935
b1	b1_PS_Tray_730_H2	Fusarium langsethiae	Odal	108	10.3448	0.637833
b1	b1_PS_Tray_730_H3	Fusarium langsethiae	Odal	108	2.98507	0.3965
b1	b1_PS_Tray_730_H4	Fusarium langsethiae	Odal	108	1.75439	0.688
b1	b1_PS_Tray_730_I1	Fusarium langsethiae	BOR02	108	47.7876	0.7305
b1	b1_PS_Tray_730_I2	Fusarium langsethiae	BOR02	108	7.93651	0.3872
b1	b1_PS_Tray_730_I3	Fusarium langsethiae	BOR02	108	60.6383	0.724421
b1	b1_PS_Tray_731_A2	Fusarium langsethiae	Akseli	108	91.5254	0.780167
b1	b1_PS_Tray_731_A4	Fusarium langsethiae	Akseli	108	33.3333	0.406409
b1	b1_PS_Tray_731_D2	Control	BOR31	108	91.5789	0.795966
b1	b1_PS_Tray_731_D3	Control	BOR31	108	95.1456	0.790214
b1	b1_PS_Tray_731_D4	Control	BOR31	108	71.4286	0.789357
b1	b1_PS_Tray_731_E1	Control	BOR31	108	77.1739	0.759394
b1	b1_PS_Tray_731_E2	Control	BOR31	108	83.5052	0.694667
b1	b1_PS_Tray_731_E3	Control	BOR31	108	89.4737	0.624745
b1	b1_PS_Tray_731_E4	Control	BOR31	108	98.8764	0.630659
b1	b1_PS_Tray_731_G1	Fusarium langsethiae	Akseli	108	27.1429	0.216368
b1	b1_PS_Tray_731_G2	Fusarium langsethiae	Akseli	108	39.0625	0.43224
b1	b1_PS_Tray_731_G3	Fusarium langsethiae	Akseli	108	37.931	0.282864
b1	b1_PS_Tray_731_H1	Control	Belinda	108	77.2727	0.706515
b1	b1_PS_Tray_731_H2	Control	Belinda	108	90.2439	0.805351
b1	b1_PS_Tray_731_H3	Control	Belinda	108	98.7805	0.81084
b1	b1_PS_Tray_731_H4	Control	Belinda	108	65.2174	0.602022
b1	b1_PS_Tray_731_I2	Fusarium langsethiae	BOR01	108	103.333	0.685113
b1	b1_PS_Tray_731_I3	Fusarium langsethiae	BOR01	108	98.2143	0.756255
b1	b1_PS_Tray_731_I4	Fusarium langsethiae	BOR01	108	98.1818	0.757463
b1	b1_PS_Tray_732_A1	Control	BOR01	108	84.375	0.651259
b1	b1_PS_Tray_732_A2	Control	BOR01	108	88.8889	0.426036
b1	b1_PS_Tray_732_A3	Control	BOR01	108	80.2817	0.790281
b1	b1_PS_Tray_732_A4	Control	BOR01	108	81.4286	0.786316
b1	b1_PS_Tray_732_B1	Control	BOR01	108	77.1084	0.698812
b1	b1_PS_Tray_732_B2	Control	BOR01	108	81.0127	0.796594
b1	b1_PS_Tray_732_B3	Control	BOR01	108	74.3902	0.702525
b1	b1_PS_Tray_732_B4	Control	BOR01	108	86.4865	0.755109
b1	b1_PS_Tray_732_D2	Fusarium langsethiae	Odal	108	44.186	0.625421
b1	b1_PS_Tray_732_D3	Fusarium langsethiae	Odal	108	2.53165	0.509
b1	b1_PS_Tray_732_E1	Fusarium langsethiae	Vinger	108	1.35135	0.017
b1	b1_PS_Tray_732_E2	Fusarium langsethiae	Vinger	108	5.19481	0.253
b1	b1_PS_Tray_732_E3	Fusarium langsethiae	Vinger	108	2.15054	0.558
b1	b1_PS_Tray_732_E4	Fusarium langsethiae	Vinger	108	45.3125	0.366241
b1	b1_PS_Tray_732_F2	Control	Vinger	108	100	0.556508
b1	b1_PS_Tray_732_F3	Control	Vinger	108	91.8033	0.588589
b1	b1_PS_Tray_732_G1	Control	Akseli	108	67.3077	0.778657
b1	b1_PS_Tray_732_G3	Control	Akseli	108	79.2453	0.630476
b1	b1_PS_Tray_732_I1	Control	BOR31	108	89.7959	0.77833
b1	b1_PS_Tray_732_I2	Control	BOR31	108	79.0123	0.747047
b1	b1_PS_Tray_732_I3	Control	BOR31	108	87.8788	0.735897
b1	b1_PS_Tray_733_B1	Fusarium langsethiae	BOR01	108	2.94118	0.538
b1	b1_PS_Tray_733_B2	Fusarium langsethiae	BOR01	108	27.7778	0.6081
b1	b1_PS_Tray_733_B3	Fusarium langsethiae	BOR01	108	17.3333	0.571615
b1	b1_PS_Tray_733_B4	Fusarium langsethiae	BOR01	108	20.7792	0.279625
b1	b1_PS_Tray_733_C3	Fusarium langsethiae	Akseli	108	40.9091	0.0611481
b1	b1_PS_Tray_733_C4	Fusarium langsethiae	Akseli	108	2.73973	0.56
b1	b1_PS_Tray_733_D1	Control	Vinger	108	85.5263	0.783
b1	b1_PS_Tray_733_D3	Control	Vinger	108	71.2644	0.762355
b1	b1_PS_Tray_733_D4	Control	Vinger	108	81.6901	0.781466
b1	b1_PS_Tray_733_E1	Fusarium langsethiae	BOR31	108	48.6111	0.1228
b1	b1_PS_Tray_733_E2	Fusarium langsethiae	BOR31	108	43	0.592605
b1	b1_PS_Tray_733_F1	Fusarium langsethiae	BOR02	108	3.37079	0.502333
b1	b1_PS_Tray_733_F2	Fusarium langsethiae	BOR02	108	5.71429	0.5305
b1	b1_PS_Tray_733_F3	Fusarium langsethiae	BOR02	108	38.806	0.695308
b1	b1_PS_Tray_733_F4	Fusarium langsethiae	BOR02	108	4.3956	0.199
b1	b1_PS_Tray_734_B1	Control	Vinger	108	80	0.785946
b1	b1_PS_Tray_734_B3	Control	Vinger	108	81.8182	0.772315
b1	b1_PS_Tray_734_B4	Control	Vinger	108	79.6875	0.778667
b1	b1_PS_Tray_734_E1	Control	Belinda	108	85.4839	0.780019
b1	b1_PS_Tray_734_E2	Control	Belinda	108	80.2469	0.740554
b1	b1_PS_Tray_734_E3	Control	Belinda	108	90.9091	0.752425
b1	b1_PS_Tray_734_E4	Control	Belinda	108	75	0.792204
b1	b1_PS_Tray_735_A1	Control	BOR01	108	42.8571	0.662697
b1	b1_PS_Tray_735_A2	Control	BOR01	108	1.33333	0.676
b1	b1_PS_Tray_735_A3	Control	BOR01	108	47.9452	0.662543
b1	b1_PS_Tray_735_A4	Control	BOR01	108	92.0635	0.798517
b1	b1_PS_Tray_735_B1	Control	Odal	108	67.6471	0.616435
b1	b1_PS_Tray_735_B2	Control	Odal	108	63.0769	0.784439
b1	b1_PS_Tray_735_B3	Control	Odal	108	73.2394	0.78625
b1	b1_PS_Tray_735_B4	Control	Odal	108	74.2857	0.757635
b1	b1_PS_Tray_722_A1	Control	BOR01	132	92.1875	0.758661
b1	b1_PS_Tray_722_A2	Control	BOR01	132	83.0769	0.74663
b1	b1_PS_Tray_722_A3	Control	BOR01	132	100	0.674478
b1	b1_PS_Tray_722_A4	Control	BOR01	132	79.0323	0.763306
b1	b1_PS_Tray_722_C2	Control	Akseli	132	79.0323	0.643837
b1	b1_PS_Tray_722_C3	Control	Akseli	132	85.0746	0.63486
b1	b1_PS_Tray_722_C4	Control	Akseli	132	85.2459	0.631212
b1	b1_PS_Tray_722_D1	Control	Belinda	132	94.7368	0.588653
b1	b1_PS_Tray_722_D2	Control	Belinda	132	94.5652	0.757483
b1	b1_PS_Tray_722_D3	Control	Belinda	132	81.25	0.566827
b1	b1_PS_Tray_722_D4	Control	Belinda	132	73.4177	0.732103
b1	b1_PS_Tray_722_E2	Fusarium langsethiae	Vinger	132	56.9767	0.662449
b1	b1_PS_Tray_722_G1	Fusarium langsethiae	Belinda	132	51.6129	0.668875
b1	b1_PS_Tray_722_G3	Fusarium langsethiae	Belinda	132	1.47059	0.621
b1	b1_PS_Tray_722_H1	Control	BOR31	132	81.5789	0.760403
b1	b1_PS_Tray_722_H2	Control	BOR31	132	98.3333	0.758712
b1	b1_PS_Tray_722_H3	Control	BOR31	132	72.2222	0.736646
b1	b1_PS_Tray_722_I1	Control	BOR31	132	95.5224	0.751031
b1	b1_PS_Tray_722_I2	Control	BOR31	132	86.9565	0.769138
b1	b1_PS_Tray_722_I3	Control	BOR31	132	77.0115	0.775657
b1	b1_PS_Tray_722_I4	Control	BOR31	132	92.7273	0.733745
b1	b1_PS_Tray_723_A1	Control	BOR01	132	86.5672	0.718638
b1	b1_PS_Tray_723_A2	Control	BOR01	132	97.0149	0.7546
b1	b1_PS_Tray_723_A3	Control	BOR01	132	75.4098	0.749283
b1	b1_PS_Tray_723_A4	Control	BOR01	132	96.7742	0.7529
b1	b1_PS_Tray_723_B1	Fusarium langsethiae	BOR31	132	4.54545	0.280333
b1	b1_PS_Tray_723_B4	Fusarium langsethiae	BOR31	132	12.5	0.116857
b1	b1_PS_Tray_723_C1	Fusarium langsethiae	Odal	132	7.27273	0.47675
b1	b1_PS_Tray_723_C2	Fusarium langsethiae	Odal	132	2.04082	0.657
b1	b1_PS_Tray_723_C3	Fusarium langsethiae	Odal	132	20	0.48725
b1	b1_PS_Tray_723_C4	Fusarium langsethiae	Odal	132	82.2785	0.747292
b1	b1_PS_Tray_723_E1	Fusarium langsethiae	BOR02	132	20.3125	0.354
b1	b1_PS_Tray_723_E2	Fusarium langsethiae	BOR02	132	47.9452	0.567971
b1	b1_PS_Tray_723_I1	Fusarium langsethiae	BOR02	132	9.43396	0.4792
b1	b1_PS_Tray_723_I2	Fusarium langsethiae	BOR02	132	1.25	0
b1	b1_PS_Tray_723_I4	Fusarium langsethiae	BOR02	132	49.2537	0.578242
b1	b1_PS_Tray_724_A1	Control	Vinger	132	98.8095	0.782723
b1	b1_PS_Tray_724_A3	Control	Vinger	132	79.5455	0.734143
b1	b1_PS_Tray_724_A4	Control	Vinger	132	94.9153	0.654625
b1	b1_PS_Tray_724_D1	Fusarium langsethiae	Belinda	132	20.2899	0.618429
b1	b1_PS_Tray_724_D2	Fusarium langsethiae	Belinda	132	9.375	0.00844444
b1	b1_PS_Tray_724_D3	Fusarium langsethiae	Belinda	132	7.31707	0.553167
b1	b1_PS_Tray_724_F1	Control	BOR02	132	94.5055	0.764116
b1	b1_PS_Tray_724_F2	Control	BOR02	132	81.0811	0.731833
b1	b1_PS_Tray_724_F4	Control	BOR02	132	75	0.734437
b1	b1_PS_Tray_724_G1	Control	Akseli	132	86.8852	0.642
b1	b1_PS_Tray_724_G3	Control	Akseli	132	80.9524	0.614392
b1	b1_PS_Tray_724_G4	Control	Akseli	132	101.515	0.707657
b1	b1_PS_Tray_724_H4	Fusarium langsethiae	Vinger	132	32.8283	0.540323
b1	b1_PS_Tray_724_I2	Fusarium langsethiae	Belinda	132	5.08475	0.497667
b1	b1_PS_Tray_725_B2	Fusarium langsethiae	Vinger	132	76	0.605667
b1	b1_PS_Tray_725_E1	Control	Belinda	132	75.8065	0.74434
b1	b1_PS_Tray_725_E2	Control	Belinda	132	84.6154	0.563891
b1	b1_PS_Tray_725_E3	Control	Belinda	132	71.831	0.755686
b1	b1_PS_Tray_725_E4	Control	Belinda	132	77.9221	0.7786
b1	b1_PS_Tray_726_A1	Control	BOR02	132	76.4706	0.728481
b1	b1_PS_Tray_726_A4	Control	BOR02	132	90.4762	0.507982
b1	b1_PS_Tray_726_D1	Control	BOR02	132	82.8947	0.753556
b1	b1_PS_Tray_726_D2	Control	BOR02	132	87.6923	0.563912
b1	b1_PS_Tray_726_D4	Control	BOR02	132	81.8182	0.766111
b1	b1_PS_Tray_726_E1	Control	Odal	132	88.5246	0.76337
b1	b1_PS_Tray_726_E2	Control	Odal	132	88.5246	0.724963
b1	b1_PS_Tray_726_E3	Control	Odal	132	92.5532	0.781575
b1	b1_PS_Tray_726_E4	Control	Odal	132	84.0909	0.777081
b1	b1_PS_Tray_726_G1	Control	Odal	132	69.3548	0.776256
b1	b1_PS_Tray_726_G2	Control	Odal	132	90.1639	0.676527
b1	b1_PS_Tray_726_G3	Control	Odal	132	13.8462	0.47
b1	b1_PS_Tray_726_H2	Fusarium langsethiae	Vinger	132	101.667	0.698623
b1	b1_PS_Tray_726_H4	Fusarium langsethiae	Vinger	132	86.4198	0.757043
b1	b1_PS_Tray_726_I2	Fusarium langsethiae	Akseli	132	9.41176	0.53625
b1	b1_PS_Tray_726_I4	Fusarium langsethiae	Akseli	132	12.0482	0.5988
b1	b1_PS_Tray_727_A1	Control	Akseli	132	75	0.734354
b1	b1_PS_Tray_727_A3	Control	Akseli	132	80.9524	0.736157
b1	b1_PS_Tray_727_A4	Control	Akseli	132	101.562	0.646015
b1	b1_PS_Tray_727_F1	Fusarium langsethiae	Odal	132	21.8391	0.656
b1	b1_PS_Tray_727_F3	Fusarium langsethiae	Odal	132	101.667	0.691705
b1	b1_PS_Tray_727_H3	Fusarium langsethiae	BOR01	132	56	0.490333
b1	b1_PS_Tray_728_E1	Control	Belinda	132	38.75	0.557419
b1	b1_PS_Tray_728_E2	Control	Belinda	132	82.8571	0.756138
b1	b1_PS_Tray_728_E3	Control	Belinda	132	64.9351	0.60532
b1	b1_PS_Tray_728_E4	Control	Belinda	132	66.6667	0.752348
b1	b1_PS_Tray_728_G3	Control	Vinger	132	77.4194	0.663792
b1	b1_PS_Tray_728_G4	Control	Vinger	132	78.481	0.683613
b1	b1_PS_Tray_729_B1	Control	BOR02	132	64.7059	0.764295
b1	b1_PS_Tray_729_B2	Control	BOR02	132	71.9298	0.754366
b1	b1_PS_Tray_729_B3	Control	BOR02	132	94.0299	0.609714
b1	b1_PS_Tray_729_C1	Control	Akseli	132	76.0563	0.6345
b1	b1_PS_Tray_729_C3	Control	Akseli	132	78.125	0.54528
b1	b1_PS_Tray_729_G1	Control	BOR02	132	83.9286	0.743149
b1	b1_PS_Tray_729_G2	Control	BOR02	132	98.3333	0.661949
b1	b1_PS_Tray_729_G3	Control	BOR02	132	95.1613	0.692237
b1	b1_PS_Tray_729_G4	Control	BOR02	132	98.6111	0.767831
b1	b1_PS_Tray_729_H1	Control	Odal	132	84.9057	0.5122
b1	b1_PS_Tray_729_H2	Control	Odal	132	70.8333	0.777559
b1	b1_PS_Tray_729_H3	Control	Odal	132	90.7407	0.715061
b1	b1_PS_Tray_729_H4	Control	Odal	132	88.6792	0.553745
b1	b1_PS_Tray_730_D3	Fusarium langsethiae	BOR02	132	1.53846	0.309
b1	b1_PS_Tray_730_F2	Control	Odal	132	89.0625	0.769491
b1	b1_PS_Tray_730_F3	Control	Odal	132	87.5	0.773551
b1	b1_PS_Tray_730_F4	Control	Odal	132	63.6364	0.790796
b1	b1_PS_Tray_730_I1	Fusarium langsethiae	BOR02	132	43.3628	0.722163
b1	b1_PS_Tray_730_I3	Fusarium langsethiae	BOR02	132	57.4468	0.707611
b1	b1_PS_Tray_731_A2	Fusarium langsethiae	Akseli	132	91.5254	0.777259
b1	b1_PS_Tray_731_A4	Fusarium langsethiae	Akseli	132	18.1818	0.315167
b1	b1_PS_Tray_731_D2	Control	BOR31	132	91.5789	0.788943
b1	b1_PS_Tray_731_D3	Control	BOR31	132	94.1748	0.786536
b1	b1_PS_Tray_731_D4	Control	BOR31	132	74.4898	0.776096
b1	b1_PS_Tray_731_E1	Control	BOR31	132	76.087	0.750114
b1	b1_PS_Tray_731_E2	Control	BOR31	132	78.3505	0.668013
b1	b1_PS_Tray_731_E3	Control	BOR31	132	92.9825	0.61166
b1	b1_PS_Tray_731_E4	Control	BOR31	132	93.2584	0.609783
b1	b1_PS_Tray_731_H1	Control	Belinda	132	79.5455	0.696743
b1	b1_PS_Tray_731_H2	Control	Belinda	132	90.2439	0.801041
b1	b1_PS_Tray_731_H3	Control	Belinda	132	97.561	0.8104
b1	b1_PS_Tray_731_H4	Control	Belinda	132	65.2174	0.600733
b1	b1_PS_Tray_731_I2	Fusarium langsethiae	BOR01	132	96.6667	0.665017
b1	b1_PS_Tray_731_I3	Fusarium langsethiae	BOR01	132	94.6429	0.739057
b1	b1_PS_Tray_731_I4	Fusarium langsethiae	BOR01	132	92.7273	0.750471
b1	b1_PS_Tray_732_A1	Control	BOR01	132	85.9375	0.634618
b1	b1_PS_Tray_732_A2	Control	BOR01	132	74.6032	0.396553
b1	b1_PS_Tray_732_A3	Control	BOR01	132	77.4648	0.790509
b1	b1_PS_Tray_732_A4	Control	BOR01	132	81.4286	0.784702
b1	b1_PS_Tray_732_B1	Control	BOR01	132	79.5181	0.684848
b1	b1_PS_Tray_732_B2	Control	BOR01	132	83.5443	0.792152
b1	b1_PS_Tray_732_B3	Control	BOR01	132	71.9512	0.698763
b1	b1_PS_Tray_732_B4	Control	BOR01	132	87.8378	0.742923
b1	b1_PS_Tray_732_F2	Control	Vinger	132	93.6508	0.551305
b1	b1_PS_Tray_732_F3	Control	Vinger	132	95.082	0.564534
b1	b1_PS_Tray_732_G1	Control	Akseli	132	61.5385	0.765531
b1	b1_PS_Tray_732_G3	Control	Akseli	132	84.9057	0.6344
b1	b1_PS_Tray_732_I1	Control	BOR31	132	91.8367	0.766967
b1	b1_PS_Tray_732_I2	Control	BOR31	132	80.2469	0.739108
b1	b1_PS_Tray_732_I3	Control	BOR31	132	89.3939	0.729678
b1	b1_PS_Tray_733_B2	Fusarium langsethiae	BOR01	132	18.0556	0.551769
b1	b1_PS_Tray_733_B3	Fusarium langsethiae	BOR01	132	6.66667	0.5732
b1	b1_PS_Tray_733_B4	Fusarium langsethiae	BOR01	132	5.19481	0.386
b1	b1_PS_Tray_733_C3	Fusarium langsethiae	Akseli	132	3.0303	0.0305
b1	b1_PS_Tray_733_D1	Control	Vinger	132	88.1579	0.776567
b1	b1_PS_Tray_733_D3	Control	Vinger	132	74.7126	0.754369
b1	b1_PS_Tray_733_D4	Control	Vinger	132	81.6901	0.770724
b1	b1_PS_Tray_733_E1	Fusarium langsethiae	BOR31	132	29.1667	0.0387143
b1	b1_PS_Tray_733_E2	Fusarium langsethiae	BOR31	132	31	0.528774
b1	b1_PS_Tray_733_F3	Fusarium langsethiae	BOR02	132	38.806	0.574923
b1	b1_PS_Tray_733_F4	Fusarium langsethiae	BOR02	132	3.2967	0.476667
b1	b1_PS_Tray_734_B1	Control	Vinger	132	75.7143	0.782906
b1	b1_PS_Tray_734_B3	Control	Vinger	132	81.8182	0.767352
b1	b1_PS_Tray_734_B4	Control	Vinger	132	81.25	0.771192
b1	b1_PS_Tray_734_E1	Control	Belinda	132	79.0323	0.774408
b1	b1_PS_Tray_734_E2	Control	Belinda	132	77.7778	0.740302
b1	b1_PS_Tray_734_E3	Control	Belinda	132	95.4545	0.737738
b1	b1_PS_Tray_734_E4	Control	Belinda	132	75	0.785352
b1	b1_PS_Tray_735_A1	Control	BOR01	132	35.0649	0.666667
b1	b1_PS_Tray_735_A3	Control	BOR01	132	30.137	0.662136
b1	b1_PS_Tray_735_A4	Control	BOR01	132	92.0635	0.790483
b1	b1_PS_Tray_735_B1	Control	Odal	132	76.4706	0.675
b1	b1_PS_Tray_735_B2	Control	Odal	132	66.1538	0.776233
b1	b1_PS_Tray_735_B3	Control	Odal	132	74.6479	0.776019
b1	b1_PS_Tray_735_B4	Control	Odal	132	81.4286	0.750544
b1	b1_PS_Tray_724_B1	Fusarium culmorum	BOR31	60	0	0
b1	b1_PS_Tray_724_B2	Fusarium culmorum	BOR31	60	0	0
b1	b1_PS_Tray_724_B3	Fusarium culmorum	BOR31	60	0	0
b1	b1_PS_Tray_724_B4	Fusarium culmorum	BOR31	60	0	0
b1	b1_PS_Tray_724_I4	Fusarium langsethiae	Belinda	60	0	0
b1	b1_PS_Tray_725_D1	Fusarium culmorum	BOR01	60	0	0
b1	b1_PS_Tray_725_D2	Fusarium culmorum	BOR01	60	0	0
b1	b1_PS_Tray_725_D3	Fusarium culmorum	BOR01	60	0	0
b1	b1_PS_Tray_725_D4	Fusarium culmorum	BOR01	60	0	0
b1	b1_PS_Tray_725_F1	Fusarium culmorum	BOR02	60	0	0
b1	b1_PS_Tray_725_F3	Fusarium culmorum	BOR02	60	0	0
b1	b1_PS_Tray_725_F4	Fusarium culmorum	BOR02	60	0	0
b1	b1_PS_Tray_725_H1	Fusarium culmorum	BOR31	60	0	0
b1	b1_PS_Tray_725_H2	Fusarium culmorum	BOR31	60	0	0
b1	b1_PS_Tray_725_H3	Fusarium culmorum	BOR31	60	0	0
b1	b1_PS_Tray_727_H4	Fusarium langsethiae	BOR01	60	0	0
b1	b1_PS_Tray_728_A1	Fusarium culmorum	BOR02	60	0	0
b1	b1_PS_Tray_728_A3	Fusarium culmorum	BOR02	60	0	0
b1	b1_PS_Tray_728_A4	Fusarium culmorum	BOR02	60	0	0
b1	b1_PS_Tray_728_C1	Fusarium culmorum	BOR02	60	0	0
b1	b1_PS_Tray_728_C2	Fusarium culmorum	BOR02	60	0	0
b1	b1_PS_Tray_728_C3	Fusarium culmorum	BOR02	60	0	0
b1	b1_PS_Tray_728_C4	Fusarium culmorum	BOR02	60	0	0
b1	b1_PS_Tray_728_D1	Fusarium culmorum	BOR31	60	0	0
b1	b1_PS_Tray_728_D2	Fusarium culmorum	BOR31	60	0	0
b1	b1_PS_Tray_728_D4	Fusarium culmorum	BOR31	60	0	0
b1	b1_PS_Tray_729_I3	Fusarium culmorum	BOR01	60	0	0
b1	b1_PS_Tray_730_A1	Fusarium culmorum	BOR02	60	0	0
b1	b1_PS_Tray_730_A4	Fusarium culmorum	BOR02	60	0	0
b1	b1_PS_Tray_730_G1	Fusarium culmorum	BOR31	60	0	0
b1	b1_PS_Tray_730_G3	Fusarium culmorum	BOR31	60	0	0
b1	b1_PS_Tray_730_G4	Fusarium culmorum	BOR31	60	0	0
b1	b1_PS_Tray_732_D1	Fusarium langsethiae	Odal	60	0	0
b1	b1_PS_Tray_732_H1	Fusarium culmorum	BOR01	60	0	0
b1	b1_PS_Tray_732_H2	Fusarium culmorum	BOR01	60	0	0
b1	b1_PS_Tray_732_H3	Fusarium culmorum	BOR01	60	0	0
b1	b1_PS_Tray_733_A1	Fusarium culmorum	BOR31	60	0	0
b1	b1_PS_Tray_733_A2	Fusarium culmorum	BOR31	60	0	0
b1	b1_PS_Tray_733_I1	Fusarium culmorum	BOR02	60	0	0
b1	b1_PS_Tray_733_I3	Fusarium culmorum	BOR02	60	0	0
b1	b1_PS_Tray_733_I4	Fusarium culmorum	BOR02	60	0	0
b1	b1_PS_Tray_723_E3	Fusarium langsethiae	BOR02	84	0	0
b1	b1_PS_Tray_723_G1	Fusarium culmorum	BOR01	84	0	0
b1	b1_PS_Tray_723_G2	Fusarium culmorum	BOR01	84	0	0
b1	b1_PS_Tray_723_G3	Fusarium culmorum	BOR01	84	0	0
b1	b1_PS_Tray_723_G4	Fusarium culmorum	BOR01	84	0	0
b1	b1_PS_Tray_724_B1	Fusarium culmorum	BOR31	84	0	0
b1	b1_PS_Tray_724_B2	Fusarium culmorum	BOR31	84	0	0
b1	b1_PS_Tray_724_B3	Fusarium culmorum	BOR31	84	0	0
b1	b1_PS_Tray_724_B4	Fusarium culmorum	BOR31	84	0	0
b1	b1_PS_Tray_724_I4	Fusarium langsethiae	Belinda	84	0	0
b1	b1_PS_Tray_725_A3	Fusarium langsethiae	BOR01	84	0	0
b1	b1_PS_Tray_725_A4	Fusarium langsethiae	BOR01	84	0	0
b1	b1_PS_Tray_725_B1	Fusarium langsethiae	Vinger	84	0	0
b1	b1_PS_Tray_725_B4	Fusarium langsethiae	Vinger	84	0	0
b1	b1_PS_Tray_725_C3	Fusarium langsethiae	Odal	84	0	0
b1	b1_PS_Tray_725_D1	Fusarium culmorum	BOR01	84	0	0
b1	b1_PS_Tray_725_D2	Fusarium culmorum	BOR01	84	0	0
b1	b1_PS_Tray_725_D3	Fusarium culmorum	BOR01	84	0	0
b1	b1_PS_Tray_725_D4	Fusarium culmorum	BOR01	84	0	0
b1	b1_PS_Tray_725_F1	Fusarium culmorum	BOR02	84	0	0
b1	b1_PS_Tray_725_F2	Fusarium culmorum	BOR02	84	0	0
b1	b1_PS_Tray_725_F3	Fusarium culmorum	BOR02	84	0	0
b1	b1_PS_Tray_725_F4	Fusarium culmorum	BOR02	84	0	0
b1	b1_PS_Tray_725_H1	Fusarium culmorum	BOR31	84	0	0
b1	b1_PS_Tray_725_H2	Fusarium culmorum	BOR31	84	0	0
b1	b1_PS_Tray_725_H3	Fusarium culmorum	BOR31	84	0	0
b1	b1_PS_Tray_725_H4	Fusarium culmorum	BOR31	84	0	0
b1	b1_PS_Tray_726_C1	Fusarium langsethiae	Akseli	84	0	0
b1	b1_PS_Tray_726_C3	Fusarium langsethiae	Akseli	84	0	0
b1	b1_PS_Tray_727_C2	Fusarium langsethiae	Belinda	84	0	0
b1	b1_PS_Tray_727_H4	Fusarium langsethiae	BOR01	84	0	0
b1	b1_PS_Tray_728_A1	Fusarium culmorum	BOR02	84	0	0
b1	b1_PS_Tray_728_A2	Fusarium culmorum	BOR02	84	0	0
b1	b1_PS_Tray_728_A3	Fusarium culmorum	BOR02	84	0	0
b1	b1_PS_Tray_728_A4	Fusarium culmorum	BOR02	84	0	0
b1	b1_PS_Tray_728_C1	Fusarium culmorum	BOR02	84	0	0
b1	b1_PS_Tray_728_C2	Fusarium culmorum	BOR02	84	0	0
b1	b1_PS_Tray_728_C3	Fusarium culmorum	BOR02	84	0	0
b1	b1_PS_Tray_728_C4	Fusarium culmorum	BOR02	84	0	0
b1	b1_PS_Tray_728_D1	Fusarium culmorum	BOR31	84	0	0
b1	b1_PS_Tray_728_D2	Fusarium culmorum	BOR31	84	0	0
b1	b1_PS_Tray_728_D3	Fusarium culmorum	BOR31	84	0	0
b1	b1_PS_Tray_728_D4	Fusarium culmorum	BOR31	84	0	0
b1	b1_PS_Tray_728_I1	Fusarium langsethiae	BOR31	84	0	0
b1	b1_PS_Tray_728_I3	Fusarium langsethiae	BOR31	84	0	0
b1	b1_PS_Tray_729_I2	Fusarium culmorum	BOR01	84	0	0
b1	b1_PS_Tray_729_I3	Fusarium culmorum	BOR01	84	0	0
b1	b1_PS_Tray_729_I4	Fusarium culmorum	BOR01	84	0	0
b1	b1_PS_Tray_730_A1	Fusarium culmorum	BOR02	84	0	0
b1	b1_PS_Tray_730_A2	Fusarium culmorum	BOR02	84	0	0
b1	b1_PS_Tray_730_A4	Fusarium culmorum	BOR02	84	0	0
b1	b1_PS_Tray_730_C2	Fusarium langsethiae	BOR31	84	0	0
b1	b1_PS_Tray_730_C3	Fusarium langsethiae	BOR31	84	0	0
b1	b1_PS_Tray_730_C4	Fusarium langsethiae	BOR31	84	0	0
b1	b1_PS_Tray_730_E1	Fusarium culmorum	BOR01	84	0	0
b1	b1_PS_Tray_730_E2	Fusarium culmorum	BOR01	84	0	0
b1	b1_PS_Tray_730_G1	Fusarium culmorum	BOR31	84	0	0
b1	b1_PS_Tray_730_G3	Fusarium culmorum	BOR31	84	0	0
b1	b1_PS_Tray_730_G4	Fusarium culmorum	BOR31	84	0	0
b1	b1_PS_Tray_730_H1	Fusarium langsethiae	Odal	84	0	0
b1	b1_PS_Tray_731_A1	Fusarium langsethiae	Akseli	84	0	0
b1	b1_PS_Tray_732_D1	Fusarium langsethiae	Odal	84	0	0
b1	b1_PS_Tray_732_H1	Fusarium culmorum	BOR01	84	0	0
b1	b1_PS_Tray_732_H2	Fusarium culmorum	BOR01	84	0	0
b1	b1_PS_Tray_732_H3	Fusarium culmorum	BOR01	84	0	0
b1	b1_PS_Tray_732_H4	Fusarium culmorum	BOR01	84	0	0
b1	b1_PS_Tray_733_A1	Fusarium culmorum	BOR31	84	0	0
b1	b1_PS_Tray_733_A2	Fusarium culmorum	BOR31	84	0	0
b1	b1_PS_Tray_733_A3	Fusarium culmorum	BOR31	84	0	0
b1	b1_PS_Tray_733_C2	Fusarium langsethiae	Akseli	84	0	0
b1	b1_PS_Tray_733_I1	Fusarium culmorum	BOR02	84	0	0
b1	b1_PS_Tray_733_I2	Fusarium culmorum	BOR02	84	0	0
b1	b1_PS_Tray_733_I3	Fusarium culmorum	BOR02	84	0	0
b1	b1_PS_Tray_733_I4	Fusarium culmorum	BOR02	84	0	0
b1	b1_PS_Tray_734_G4	Fusarium langsethiae	Belinda	84	0	0
b1	b1_PS_Tray_722_G2	Fusarium langsethiae	Belinda	108	0	0
b1	b1_PS_Tray_722_G4	Fusarium langsethiae	Belinda	108	0	0
b1	b1_PS_Tray_723_B2	Fusarium langsethiae	BOR31	108	0	0
b1	b1_PS_Tray_723_B3	Fusarium langsethiae	BOR31	108	0	0
b1	b1_PS_Tray_723_E3	Fusarium langsethiae	BOR02	108	0	0
b1	b1_PS_Tray_723_E4	Fusarium langsethiae	BOR02	108	0	0
b1	b1_PS_Tray_723_G1	Fusarium culmorum	BOR01	108	0	0
b1	b1_PS_Tray_723_G2	Fusarium culmorum	BOR01	108	0	0
b1	b1_PS_Tray_723_G3	Fusarium culmorum	BOR01	108	0	0
b1	b1_PS_Tray_723_G4	Fusarium culmorum	BOR01	108	0	0
b1	b1_PS_Tray_723_I2	Fusarium langsethiae	BOR02	108	0	0
b1	b1_PS_Tray_724_B1	Fusarium culmorum	BOR31	108	0	0
b1	b1_PS_Tray_724_B2	Fusarium culmorum	BOR31	108	0	0
b1	b1_PS_Tray_724_B3	Fusarium culmorum	BOR31	108	0	0
b1	b1_PS_Tray_724_B4	Fusarium culmorum	BOR31	108	0	0
b1	b1_PS_Tray_724_I1	Fusarium langsethiae	Belinda	108	0	0
b1	b1_PS_Tray_724_I4	Fusarium langsethiae	Belinda	108	0	0
b1	b1_PS_Tray_725_A3	Fusarium langsethiae	BOR01	108	0	0
b1	b1_PS_Tray_725_A4	Fusarium langsethiae	BOR01	108	0	0
b1	b1_PS_Tray_725_B1	Fusarium langsethiae	Vinger	108	0	0
b1	b1_PS_Tray_725_B4	Fusarium langsethiae	Vinger	108	0	0
b1	b1_PS_Tray_725_C3	Fusarium langsethiae	Odal	108	0	0
b1	b1_PS_Tray_725_D1	Fusarium culmorum	BOR01	108	0	0
b1	b1_PS_Tray_725_D2	Fusarium culmorum	BOR01	108	0	0
b1	b1_PS_Tray_725_D3	Fusarium culmorum	BOR01	108	0	0
b1	b1_PS_Tray_725_D4	Fusarium culmorum	BOR01	108	0	0
b1	b1_PS_Tray_725_F1	Fusarium culmorum	BOR02	108	0	0
b1	b1_PS_Tray_725_F2	Fusarium culmorum	BOR02	108	0	0
b1	b1_PS_Tray_725_F3	Fusarium culmorum	BOR02	108	0	0
b1	b1_PS_Tray_725_F4	Fusarium culmorum	BOR02	108	0	0
b1	b1_PS_Tray_725_H1	Fusarium culmorum	BOR31	108	0	0
b1	b1_PS_Tray_725_H2	Fusarium culmorum	BOR31	108	0	0
b1	b1_PS_Tray_725_H3	Fusarium culmorum	BOR31	108	0	0
b1	b1_PS_Tray_725_H4	Fusarium culmorum	BOR31	108	0	0
b1	b1_PS_Tray_725_I1	Fusarium langsethiae	BOR31	108	0	0
b1	b1_PS_Tray_725_I2	Fusarium langsethiae	BOR31	108	0	0
b1	b1_PS_Tray_726_C1	Fusarium langsethiae	Akseli	108	0	0
b1	b1_PS_Tray_726_C3	Fusarium langsethiae	Akseli	108	0	0
b1	b1_PS_Tray_726_I3	Fusarium langsethiae	Akseli	108	0	0
b1	b1_PS_Tray_727_C2	Fusarium langsethiae	Belinda	108	0	0
b1	b1_PS_Tray_727_H4	Fusarium langsethiae	BOR01	108	0	0
b1	b1_PS_Tray_728_A1	Fusarium culmorum	BOR02	108	0	0
b1	b1_PS_Tray_728_A2	Fusarium culmorum	BOR02	108	0	0
b1	b1_PS_Tray_728_A3	Fusarium culmorum	BOR02	108	0	0
b1	b1_PS_Tray_728_A4	Fusarium culmorum	BOR02	108	0	0
b1	b1_PS_Tray_728_C1	Fusarium culmorum	BOR02	108	0	0
b1	b1_PS_Tray_728_C2	Fusarium culmorum	BOR02	108	0	0
b1	b1_PS_Tray_728_C3	Fusarium culmorum	BOR02	108	0	0
b1	b1_PS_Tray_728_C4	Fusarium culmorum	BOR02	108	0	0
b1	b1_PS_Tray_728_D1	Fusarium culmorum	BOR31	108	0	0
b1	b1_PS_Tray_728_D2	Fusarium culmorum	BOR31	108	0	0
b1	b1_PS_Tray_728_D3	Fusarium culmorum	BOR31	108	0	0
b1	b1_PS_Tray_728_D4	Fusarium culmorum	BOR31	108	0	0
b1	b1_PS_Tray_728_I1	Fusarium langsethiae	BOR31	108	0	0
b1	b1_PS_Tray_728_I3	Fusarium langsethiae	BOR31	108	0	0
b1	b1_PS_Tray_729_I2	Fusarium culmorum	BOR01	108	0	0
b1	b1_PS_Tray_729_I3	Fusarium culmorum	BOR01	108	0	0
b1	b1_PS_Tray_729_I4	Fusarium culmorum	BOR01	108	0	0
b1	b1_PS_Tray_730_A1	Fusarium culmorum	BOR02	108	0	0
b1	b1_PS_Tray_730_A2	Fusarium culmorum	BOR02	108	0	0
b1	b1_PS_Tray_730_A4	Fusarium culmorum	BOR02	108	0	0
b1	b1_PS_Tray_730_C2	Fusarium langsethiae	BOR31	108	0	0
b1	b1_PS_Tray_730_C3	Fusarium langsethiae	BOR31	108	0	0
b1	b1_PS_Tray_730_C4	Fusarium langsethiae	BOR31	108	0	0
b1	b1_PS_Tray_730_D2	Fusarium langsethiae	BOR02	108	0	0
b1	b1_PS_Tray_730_E1	Fusarium culmorum	BOR01	108	0	0
b1	b1_PS_Tray_730_E2	Fusarium culmorum	BOR01	108	0	0
b1	b1_PS_Tray_730_E4	Fusarium culmorum	BOR01	108	0	0
b1	b1_PS_Tray_730_G1	Fusarium culmorum	BOR31	108	0	0
b1	b1_PS_Tray_730_G3	Fusarium culmorum	BOR31	108	0	0
b1	b1_PS_Tray_730_G4	Fusarium culmorum	BOR31	108	0	0
b1	b1_PS_Tray_730_H1	Fusarium langsethiae	Odal	108	0	0
b1	b1_PS_Tray_730_I4	Fusarium langsethiae	BOR02	108	0	0
b1	b1_PS_Tray_731_A1	Fusarium langsethiae	Akseli	108	0	0
b1	b1_PS_Tray_731_A3	Fusarium langsethiae	Akseli	108	0	0
b1	b1_PS_Tray_731_G4	Fusarium langsethiae	Akseli	108	0	0
b1	b1_PS_Tray_732_D1	Fusarium langsethiae	Odal	108	0	0
b1	b1_PS_Tray_732_D4	Fusarium langsethiae	Odal	108	0	0
b1	b1_PS_Tray_732_H1	Fusarium culmorum	BOR01	108	0	0
b1	b1_PS_Tray_732_H2	Fusarium culmorum	BOR01	108	0	0
b1	b1_PS_Tray_732_H3	Fusarium culmorum	BOR01	108	0	0
b1	b1_PS_Tray_732_H4	Fusarium culmorum	BOR01	108	0	0
b1	b1_PS_Tray_733_A1	Fusarium culmorum	BOR31	108	0	0
b1	b1_PS_Tray_733_A2	Fusarium culmorum	BOR31	108	0	0
b1	b1_PS_Tray_733_A3	Fusarium culmorum	BOR31	108	0	0
b1	b1_PS_Tray_733_C1	Fusarium langsethiae	Akseli	108	0	0
b1	b1_PS_Tray_733_C2	Fusarium langsethiae	Akseli	108	0	0
b1	b1_PS_Tray_733_E4	Fusarium langsethiae	BOR31	108	0	0
b1	b1_PS_Tray_733_I1	Fusarium culmorum	BOR02	108	0	0
b1	b1_PS_Tray_733_I2	Fusarium culmorum	BOR02	108	0	0
b1	b1_PS_Tray_733_I3	Fusarium culmorum	BOR02	108	0	0
b1	b1_PS_Tray_733_I4	Fusarium culmorum	BOR02	108	0	0
b1	b1_PS_Tray_734_G1	Fusarium langsethiae	Belinda	108	0	0
b1	b1_PS_Tray_734_G3	Fusarium langsethiae	Belinda	108	0	0
b1	b1_PS_Tray_734_G4	Fusarium langsethiae	Belinda	108	0	0
b1	b1_PS_Tray_722_G2	Fusarium langsethiae	Belinda	132	0	0
b1	b1_PS_Tray_722_G4	Fusarium langsethiae	Belinda	132	0	0
b1	b1_PS_Tray_723_B2	Fusarium langsethiae	BOR31	132	0	0
b1	b1_PS_Tray_723_B3	Fusarium langsethiae	BOR31	132	0	0
b1	b1_PS_Tray_723_E3	Fusarium langsethiae	BOR02	132	0	0
b1	b1_PS_Tray_723_E4	Fusarium langsethiae	BOR02	132	0	0
b1	b1_PS_Tray_723_G1	Fusarium culmorum	BOR01	132	0	0
b1	b1_PS_Tray_723_G2	Fusarium culmorum	BOR01	132	0	0
b1	b1_PS_Tray_723_G3	Fusarium culmorum	BOR01	132	0	0
b1	b1_PS_Tray_723_G4	Fusarium culmorum	BOR01	132	0	0
b1	b1_PS_Tray_723_I3	Fusarium langsethiae	BOR02	132	0	0
b1	b1_PS_Tray_724_B1	Fusarium culmorum	BOR31	132	0	0
b1	b1_PS_Tray_724_B2	Fusarium culmorum	BOR31	132	0	0
b1	b1_PS_Tray_724_B3	Fusarium culmorum	BOR31	132	0	0
b1	b1_PS_Tray_724_B4	Fusarium culmorum	BOR31	132	0	0
b1	b1_PS_Tray_724_D4	Fusarium langsethiae	Belinda	132	0	0
b1	b1_PS_Tray_724_I1	Fusarium langsethiae	Belinda	132	0	0
b1	b1_PS_Tray_724_I4	Fusarium langsethiae	Belinda	132	0	0
b1	b1_PS_Tray_725_A1	Fusarium langsethiae	BOR01	132	0	0
b1	b1_PS_Tray_725_A2	Fusarium langsethiae	BOR01	132	0	0
b1	b1_PS_Tray_725_A3	Fusarium langsethiae	BOR01	132	0	0
b1	b1_PS_Tray_725_A4	Fusarium langsethiae	BOR01	132	0	0
b1	b1_PS_Tray_725_B1	Fusarium langsethiae	Vinger	132	0	0
b1	b1_PS_Tray_725_B4	Fusarium langsethiae	Vinger	132	0	0
b1	b1_PS_Tray_725_C1	Fusarium langsethiae	Odal	132	0	0
b1	b1_PS_Tray_725_C2	Fusarium langsethiae	Odal	132	0	0
b1	b1_PS_Tray_725_C3	Fusarium langsethiae	Odal	132	0	0
b1	b1_PS_Tray_725_C4	Fusarium langsethiae	Odal	132	0	0
b1	b1_PS_Tray_725_D1	Fusarium culmorum	BOR01	132	0	0
b1	b1_PS_Tray_725_D2	Fusarium culmorum	BOR01	132	0	0
b1	b1_PS_Tray_725_D3	Fusarium culmorum	BOR01	132	0	0
b1	b1_PS_Tray_725_D4	Fusarium culmorum	BOR01	132	0	0
b1	b1_PS_Tray_725_F1	Fusarium culmorum	BOR02	132	0	0
b1	b1_PS_Tray_725_F2	Fusarium culmorum	BOR02	132	0	0
b1	b1_PS_Tray_725_F3	Fusarium culmorum	BOR02	132	0	0
b1	b1_PS_Tray_725_F4	Fusarium culmorum	BOR02	132	0	0
b1	b1_PS_Tray_725_H1	Fusarium culmorum	BOR31	132	0	0
b1	b1_PS_Tray_725_H2	Fusarium culmorum	BOR31	132	0	0
b1	b1_PS_Tray_725_H3	Fusarium culmorum	BOR31	132	0	0
b1	b1_PS_Tray_725_H4	Fusarium culmorum	BOR31	132	0	0
b1	b1_PS_Tray_725_I1	Fusarium langsethiae	BOR31	132	0	0
b1	b1_PS_Tray_725_I2	Fusarium langsethiae	BOR31	132	0	0
b1	b1_PS_Tray_726_C1	Fusarium langsethiae	Akseli	132	0	0
b1	b1_PS_Tray_726_C2	Fusarium langsethiae	Akseli	132	0	0
b1	b1_PS_Tray_726_C3	Fusarium langsethiae	Akseli	132	0	0
b1	b1_PS_Tray_726_C4	Fusarium langsethiae	Akseli	132	0	0
b1	b1_PS_Tray_726_I3	Fusarium langsethiae	Akseli	132	0	0
b1	b1_PS_Tray_727_C1	Fusarium langsethiae	Belinda	132	0	0
b1	b1_PS_Tray_727_C2	Fusarium langsethiae	Belinda	132	0	0
b1	b1_PS_Tray_727_C3	Fusarium langsethiae	Belinda	132	0	0
b1	b1_PS_Tray_727_C4	Fusarium langsethiae	Belinda	132	0	0
b1	b1_PS_Tray_727_F4	Fusarium langsethiae	Odal	132	0	0
b1	b1_PS_Tray_727_H4	Fusarium langsethiae	BOR01	132	0	0
b1	b1_PS_Tray_728_A1	Fusarium culmorum	BOR02	132	0	0
b1	b1_PS_Tray_728_A2	Fusarium culmorum	BOR02	132	0	0
b1	b1_PS_Tray_728_A3	Fusarium culmorum	BOR02	132	0	0
b1	b1_PS_Tray_728_A4	Fusarium culmorum	BOR02	132	0	0
b1	b1_PS_Tray_728_C1	Fusarium culmorum	BOR02	132	0	0
b1	b1_PS_Tray_728_C2	Fusarium culmorum	BOR02	132	0	0
b1	b1_PS_Tray_728_C3	Fusarium culmorum	BOR02	132	0	0
b1	b1_PS_Tray_728_C4	Fusarium culmorum	BOR02	132	0	0
b1	b1_PS_Tray_728_D1	Fusarium culmorum	BOR31	132	0	0
b1	b1_PS_Tray_728_D2	Fusarium culmorum	BOR31	132	0	0
b1	b1_PS_Tray_728_D3	Fusarium culmorum	BOR31	132	0	0
b1	b1_PS_Tray_728_D4	Fusarium culmorum	BOR31	132	0	0
b1	b1_PS_Tray_728_I1	Fusarium langsethiae	BOR31	132	0	0
b1	b1_PS_Tray_728_I2	Fusarium langsethiae	BOR31	132	0	0
b1	b1_PS_Tray_728_I3	Fusarium langsethiae	BOR31	132	0	0
b1	b1_PS_Tray_728_I4	Fusarium langsethiae	BOR31	132	0	0
b1	b1_PS_Tray_729_I2	Fusarium culmorum	BOR01	132	0	0
b1	b1_PS_Tray_729_I3	Fusarium culmorum	BOR01	132	0	0
b1	b1_PS_Tray_729_I4	Fusarium culmorum	BOR01	132	0	0
b1	b1_PS_Tray_730_A1	Fusarium culmorum	BOR02	132	0	0
b1	b1_PS_Tray_730_A2	Fusarium culmorum	BOR02	132	0	0
b1	b1_PS_Tray_730_A4	Fusarium culmorum	BOR02	132	0	0
b1	b1_PS_Tray_730_B1	Fusarium langsethiae	BOR01	132	0	0
b1	b1_PS_Tray_730_B2	Fusarium langsethiae	BOR01	132	0	0
b1	b1_PS_Tray_730_B3	Fusarium langsethiae	BOR01	132	0	0
b1	b1_PS_Tray_730_B4	Fusarium langsethiae	BOR01	132	0	0
b1	b1_PS_Tray_730_C1	Fusarium langsethiae	BOR31	132	0	0
b1	b1_PS_Tray_730_C2	Fusarium langsethiae	BOR31	132	0	0
b1	b1_PS_Tray_730_C3	Fusarium langsethiae	BOR31	132	0	0
b1	b1_PS_Tray_730_C4	Fusarium langsethiae	BOR31	132	0	0
b1	b1_PS_Tray_730_D1	Fusarium langsethiae	BOR02	132	0	0
b1	b1_PS_Tray_730_D2	Fusarium langsethiae	BOR02	132	0	0
b1	b1_PS_Tray_730_E1	Fusarium culmorum	BOR01	132	0	0
b1	b1_PS_Tray_730_E2	Fusarium culmorum	BOR01	132	0	0
b1	b1_PS_Tray_730_E4	Fusarium culmorum	BOR01	132	0	0
b1	b1_PS_Tray_730_G1	Fusarium culmorum	BOR31	132	0	0
b1	b1_PS_Tray_730_G3	Fusarium culmorum	BOR31	132	0	0
b1	b1_PS_Tray_730_G4	Fusarium culmorum	BOR31	132	0	0
b1	b1_PS_Tray_730_H1	Fusarium langsethiae	Odal	132	0	0
b1	b1_PS_Tray_730_H2	Fusarium langsethiae	Odal	132	0	0
b1	b1_PS_Tray_730_H3	Fusarium langsethiae	Odal	132	0	0
b1	b1_PS_Tray_730_H4	Fusarium langsethiae	Odal	132	0	0
b1	b1_PS_Tray_730_I2	Fusarium langsethiae	BOR02	132	0	0
b1	b1_PS_Tray_730_I4	Fusarium langsethiae	BOR02	132	0	0
b1	b1_PS_Tray_731_A1	Fusarium langsethiae	Akseli	132	0	0
b1	b1_PS_Tray_731_A3	Fusarium langsethiae	Akseli	132	0	0
b1	b1_PS_Tray_731_G1	Fusarium langsethiae	Akseli	132	0	0
b1	b1_PS_Tray_731_G2	Fusarium langsethiae	Akseli	132	0	0
b1	b1_PS_Tray_731_G3	Fusarium langsethiae	Akseli	132	0	0
b1	b1_PS_Tray_731_G4	Fusarium langsethiae	Akseli	132	0	0
b1	b1_PS_Tray_732_D1	Fusarium langsethiae	Odal	132	0	0
b1	b1_PS_Tray_732_D2	Fusarium langsethiae	Odal	132	0	0
b1	b1_PS_Tray_732_D3	Fusarium langsethiae	Odal	132	0	0
b1	b1_PS_Tray_732_D4	Fusarium langsethiae	Odal	132	0	0
b1	b1_PS_Tray_732_E1	Fusarium langsethiae	Vinger	132	0	0
b1	b1_PS_Tray_732_E2	Fusarium langsethiae	Vinger	132	0	0
b1	b1_PS_Tray_732_E3	Fusarium langsethiae	Vinger	132	0	0
b1	b1_PS_Tray_732_E4	Fusarium langsethiae	Vinger	132	0	0
b1	b1_PS_Tray_732_H1	Fusarium culmorum	BOR01	132	0	0
b1	b1_PS_Tray_732_H2	Fusarium culmorum	BOR01	132	0	0
b1	b1_PS_Tray_732_H3	Fusarium culmorum	BOR01	132	0	0
b1	b1_PS_Tray_732_H4	Fusarium culmorum	BOR01	132	0	0
b1	b1_PS_Tray_733_A1	Fusarium culmorum	BOR31	132	0	0
b1	b1_PS_Tray_733_A2	Fusarium culmorum	BOR31	132	0	0
b1	b1_PS_Tray_733_A3	Fusarium culmorum	BOR31	132	0	0
b1	b1_PS_Tray_733_B1	Fusarium langsethiae	BOR01	132	0	0
b1	b1_PS_Tray_733_C1	Fusarium langsethiae	Akseli	132	0	0
b1	b1_PS_Tray_733_C2	Fusarium langsethiae	Akseli	132	0	0
b1	b1_PS_Tray_733_C4	Fusarium langsethiae	Akseli	132	0	0
b1	b1_PS_Tray_733_E4	Fusarium langsethiae	BOR31	132	0	0
b1	b1_PS_Tray_733_F1	Fusarium langsethiae	BOR02	132	0	0
b1	b1_PS_Tray_733_F2	Fusarium langsethiae	BOR02	132	0	0
b1	b1_PS_Tray_733_I1	Fusarium culmorum	BOR02	132	0	0
b1	b1_PS_Tray_733_I2	Fusarium culmorum	BOR02	132	0	0
b1	b1_PS_Tray_733_I3	Fusarium culmorum	BOR02	132	0	0
b1	b1_PS_Tray_733_I4	Fusarium culmorum	BOR02	132	0	0
b1	b1_PS_Tray_734_G1	Fusarium langsethiae	Belinda	132	0	0
b1	b1_PS_Tray_734_G3	Fusarium langsethiae	Belinda	132	0	0
b1	b1_PS_Tray_734_G4	Fusarium langsethiae	Belinda	132	0	0
b1	b1_PS_Tray_735_A2	Control	BOR01	132	0	0
b2	b2_PS_Tray_722_A2	Control	BOR31	0	100	0.671442
[truncated: 1,721 more rows]
