# Supplementary material for: Image-based time series analysis to establish differential disease progression for two Fusarium head blight pathogens in oat spikelets with variable resistance
Source: Front Plant Sci. 2023 Mar 14;14:1126717. doi: 10.3389/fpls.2023.1126717 (PMC10043315; doi:10.3389/fpls.2023.1126717)
Supplement: Supplementary file 3 [file Table_2.xlsx]

## Sheet: supplementary_table_2
Supplementary Table 2. Daily statistical results derived from time course analysis. HPI = Hours Post Inoculation; PAA = Photosynthetically Active Area; Vitality = Fv/Fm
Phenotype	Fusarium species	Genotype	HPI	Contrast	Estimate	Std. error	Statistic	Adj. P value
Vitality	F. langsethie	Akseli	0	Treatment - Control	-0.0119477	0.0118617	-1.00725	0.313816
Vitality	F. langsethie	Akseli	12	Treatment - Control	-0.0131807	0.0133931	-0.984143	0.325045
Vitality	F. langsethie	Akseli	36	Treatment - Control	-0.011498	0.0185195	-0.620862	0.53469
Vitality	F. langsethie	Akseli	60	Treatment - Control	-0.0871821	0.0317229	-2.74824	0.00599163
Vitality	F. langsethie	Akseli	84	Treatment - Control	-0.233811	0.0584093	-4.00297	6.25513e-05
Vitality	F. langsethie	Akseli	108	Treatment - Control	-0.304559	0.0508595	-5.98824	2.12128e-09
Vitality	F. langsethie	Akseli	132	Treatment - Control	-0.356724	0.0627644	-5.68353	1.31942e-08
Vitality	F. langsethie	Belinda	0	Treatment - Control	-0.00879508	0.015523	-0.566584	0.570997
Vitality	F. langsethie	Belinda	12	Treatment - Control	-0.0111422	0.0165125	-0.674774	0.499819
Vitality	F. langsethie	Belinda	36	Treatment - Control	-0.0368366	0.0217122	-1.69659	0.089775
Vitality	F. langsethie	Belinda	60	Treatment - Control	-0.147521	0.0369262	-3.99503	6.46863e-05
Vitality	F. langsethie	Belinda	84	Treatment - Control	-0.265039	0.0424584	-6.24233	4.31093e-10
Vitality	F. langsethie	Belinda	108	Treatment - Control	-0.357652	0.0467372	-7.65241	1.9762e-14
Vitality	F. langsethie	Belinda	132	Treatment - Control	-0.47334	0.0543949	-8.70191	0
Vitality	F. langsethie	BOR01	0	Treatment - Control	0.0236135	0.0232255	1.01671	0.309293
Vitality	F. langsethie	BOR01	12	Treatment - Control	0.024292	0.0228724	1.06207	0.288206
Vitality	F. langsethie	BOR01	36	Treatment - Control	-0.00592348	0.0249181	-0.237718	0.8121
Vitality	F. langsethie	BOR01	60	Treatment - Control	-0.0678531	0.0471111	-1.44028	0.149788
Vitality	F. langsethie	BOR01	84	Treatment - Control	-0.180972	0.0542059	-3.3386	0.000842023
Vitality	F. langsethie	BOR01	108	Treatment - Control	-0.226731	0.0578197	-3.92134	8.80567e-05
Vitality	F. langsethie	BOR01	132	Treatment - Control	-0.29393	0.0813298	-3.61405	0.000301455
Vitality	F. langsethie	BOR02	0	Treatment - Control	-0.0270694	0.0147355	-1.83702	0.0662069
Vitality	F. langsethie	BOR02	12	Treatment - Control	-0.01529	0.015649	-0.977064	0.328537
Vitality	F. langsethie	BOR02	36	Treatment - Control	-0.0370116	0.0201123	-1.84025	0.0657319
Vitality	F. langsethie	BOR02	60	Treatment - Control	-0.101168	0.0342967	-2.94979	0.00317991
Vitality	F. langsethie	BOR02	84	Treatment - Control	-0.180296	0.0374404	-4.81554	1.468e-06
Vitality	F. langsethie	BOR02	108	Treatment - Control	-0.228993	0.0459678	-4.98159	6.30628e-07
Vitality	F. langsethie	BOR02	132	Treatment - Control	-0.330505	0.0475314	-6.9534	3.56581e-12
Vitality	F. langsethie	Odal	0	Treatment - Control	-0.00976432	0.0186884	-0.522479	0.601337
Vitality	F. langsethie	Odal	12	Treatment - Control	-0.021972	0.0253808	-0.865692	0.386659
Vitality	F. langsethie	Odal	36	Treatment - Control	-0.0462973	0.0259607	-1.78336	0.0745276
Vitality	F. langsethie	Odal	60	Treatment - Control	-0.123374	0.0371185	-3.32379	0.00088803
Vitality	F. langsethie	Odal	84	Treatment - Control	-0.195837	0.0489637	-3.99964	6.34401e-05
Vitality	F. langsethie	Odal	108	Treatment - Control	-0.240933	0.0552933	-4.35737	1.31633e-05
Vitality	F. langsethie	Odal	132	Treatment - Control	-0.368497	0.0805274	-4.57605	4.73838e-06
Vitality	F. langsethie	BOR31	0	Treatment - Control	-0.0280134	0.0141994	-1.97285	0.0485128
Vitality	F. langsethie	BOR31	12	Treatment - Control	-0.0295476	0.0151728	-1.9474	0.0514864
Vitality	F. langsethie	BOR31	36	Treatment - Control	-0.0538583	0.0230683	-2.33473	0.0195573
Vitality	F. langsethie	BOR31	60	Treatment - Control	-0.127139	0.0286791	-4.43316	9.28599e-06
Vitality	F. langsethie	BOR31	84	Treatment - Control	-0.331917	0.0579868	-5.724	1.04042e-08
Vitality	F. langsethie	BOR31	108	Treatment - Control	-0.40261	0.061568	-6.53927	6.18203e-11
Vitality	F. langsethie	BOR31	132	Treatment - Control	-0.494636	0.0665804	-7.42916	1.09246e-13
Vitality	F. langsethie	Vinger	0	Treatment - Control	0.0129135	0.0215421	0.599453	0.548871
Vitality	F. langsethie	Vinger	12	Treatment - Control	-0.00763297	0.019045	-0.400786	0.688578
Vitality	F. langsethie	Vinger	36	Treatment - Control	-0.0153622	0.0302444	-0.507937	0.611498
Vitality	F. langsethie	Vinger	60	Treatment - Control	-0.115335	0.0619202	-1.86264	0.0625123
Vitality	F. langsethie	Vinger	84	Treatment - Control	-0.197242	0.0691124	-2.85393	0.00431816
Vitality	F. langsethie	Vinger	108	Treatment - Control	-0.218074	0.0664632	-3.28113	0.00103392
Vitality	F. langsethie	Vinger	132	Treatment - Control	-0.269449	0.0856049	-3.14759	0.00164624
Vitality	F. culmorum	BOR01	0	Treatment - Control	0.0335996	0.0206465	1.62737	0.103658
Vitality	F. culmorum	BOR01	12	Treatment - Control	0.0228777	0.0208331	1.09814	0.272143
Vitality	F. culmorum	BOR01	36	Treatment - Control	-0.0657546	0.0282189	-2.33016	0.0197976
Vitality	F. culmorum	BOR01	60	Treatment - Control	-0.478876	0.0586365	-8.16686	2.22045e-16
Vitality	F. culmorum	BOR01	84	Treatment - Control	-0.740465	0.0112625	-65.7461	0
Vitality	F. culmorum	BOR01	108	Treatment - Control	-0.738181	0.0130752	-56.4566	0
Vitality	F. culmorum	BOR01	132	Treatment - Control	-0.712949	0.0259646	-27.4585	0
Vitality	F. culmorum	BOR02	0	Treatment - Control	-0.00204462	0.00946416	-0.216038	0.828958
Vitality	F. culmorum	BOR02	12	Treatment - Control	-0.0164747	0.00833825	-1.9758	0.048178
Vitality	F. culmorum	BOR02	36	Treatment - Control	-0.110172	0.0175123	-6.2911	3.15218e-10
Vitality	F. culmorum	BOR02	60	Treatment - Control	-0.555283	0.0540358	-10.2762	0
Vitality	F. culmorum	BOR02	84	Treatment - Control	-0.721116	0.0199716	-36.107	0
Vitality	F. culmorum	BOR02	108	Treatment - Control	-0.720323	0.0116727	-61.71	0
Vitality	F. culmorum	BOR02	132	Treatment - Control	-0.710913	0.0113496	-62.638	0
Vitality	F. culmorum	BOR31	0	Treatment - Control	-0.0132037	0.0113394	-1.16441	0.244258
Vitality	F. culmorum	BOR31	12	Treatment - Control	-0.0118565	0.0117948	-1.00523	0.314785
Vitality	F. culmorum	BOR31	36	Treatment - Control	-0.110398	0.0204152	-5.40763	6.38657e-08
Vitality	F. culmorum	BOR31	60	Treatment - Control	-0.611203	0.0496329	-12.3145	0
Vitality	F. culmorum	BOR31	84	Treatment - Control	-0.772808	0.0118126	-65.4225	0
Vitality	F. culmorum	BOR31	108	Treatment - Control	-0.768986	0.0133745	-57.4966	0
Vitality	F. culmorum	BOR31	132	Treatment - Control	-0.763036	0.0143536	-53.1597	0
PAA	F. langsethie	Akseli	12	Treatment - Control	-1.05896	1.43092	-0.740056	0.459266
PAA	F. langsethie	Akseli	36	Treatment - Control	-3.37841	1.59637	-2.11631	0.0343185
PAA	F. langsethie	Akseli	60	Treatment - Control	-17.194	4.28451	-4.01307	5.9934e-05
PAA	F. langsethie	Akseli	84	Treatment - Control	-32.2673	5.31091	-6.07567	1.23468e-09
PAA	F. langsethie	Akseli	108	Treatment - Control	-42.4657	4.88876	-8.6864	0
PAA	F. langsethie	Akseli	132	Treatment - Control	-58.9635	4.88967	-12.0588	0
PAA	F. langsethie	Belinda	12	Treatment - Control	1.7821	1.09806	1.62296	0.104598
PAA	F. langsethie	Belinda	36	Treatment - Control	0.748559	1.93289	0.387274	0.698554
PAA	F. langsethie	Belinda	60	Treatment - Control	-19.342	4.30751	-4.49031	7.11188e-06
PAA	F. langsethie	Belinda	84	Treatment - Control	-39.7362	4.86642	-8.16538	2.22045e-16
PAA	F. langsethie	Belinda	108	Treatment - Control	-49.3621	4.42517	-11.1548	0
PAA	F. langsethie	Belinda	132	Treatment - Control	-63.7987	3.92527	-16.2533	0
PAA	F. langsethie	BOR01	12	Treatment - Control	0.895645	1.15668	0.774323	0.43874
PAA	F. langsethie	BOR01	36	Treatment - Control	2.17672	1.76373	1.23416	0.217145
PAA	F. langsethie	BOR01	60	Treatment - Control	-3.98933	4.2035	-0.949049	0.342596
PAA	F. langsethie	BOR01	84	Treatment - Control	-19.685	6.29443	-3.12737	0.00176376
PAA	F. langsethie	BOR01	108	Treatment - Control	-26.7656	6.70966	-3.98912	6.63188e-05
PAA	F. langsethie	BOR01	132	Treatment - Control	-39.3963	7.39069	-5.33052	9.79295e-08
PAA	F. langsethie	BOR02	12	Treatment - Control	1.00301	1.99993	0.501523	0.616003
PAA	F. langsethie	BOR02	36	Treatment - Control	-1.62951	2.41839	-0.6738	0.500438
PAA	F. langsethie	BOR02	60	Treatment - Control	-16.8914	3.76465	-4.48685	7.22851e-06
PAA	F. langsethie	BOR02	84	Treatment - Control	-39.1955	5.20134	-7.53566	4.86278e-14
PAA	F. langsethie	BOR02	108	Treatment - Control	-52.2402	5.58547	-9.35288	0
PAA	F. langsethie	BOR02	132	Treatment - Control	-66.0269	4.79383	-13.7733	0
PAA	F. langsethie	Odal	12	Treatment - Control	-0.296058	1.14732	-0.258042	0.796375
PAA	F. langsethie	Odal	36	Treatment - Control	1.22076	1.62506	0.751205	0.45253
PAA	F. langsethie	Odal	60	Treatment - Control	-13.1871	3.79064	-3.47885	0.000503574
PAA	F. langsethie	Odal	84	Treatment - Control	-32.6102	5.15444	-6.32663	2.50567e-10
PAA	F. langsethie	Odal	108	Treatment - Control	-43.229	5.45234	-7.92852	2.22045e-15
PAA	F. langsethie	Odal	132	Treatment - Control	-56.3536	5.15929	-10.9227	0
PAA	F. langsethie	BOR31	12	Treatment - Control	1.99168	1.80094	1.10591	0.268765
PAA	F. langsethie	BOR31	36	Treatment - Control	-1.80184	1.75338	-1.02764	0.304119
PAA	F. langsethie	BOR31	60	Treatment - Control	-21.1498	4.81268	-4.3946	1.10976e-05
PAA	F. langsethie	BOR31	84	Treatment - Control	-43.3567	6.16582	-7.03178	2.03904e-12
PAA	F. langsethie	BOR31	108	Treatment - Control	-50.397	5.61271	-8.9791	0
PAA	F. langsethie	BOR31	132	Treatment - Control	-61.3734	4.64024	-13.2264	0
PAA	F. langsethie	Vinger	12	Treatment - Control	2.95705	1.32183	2.23709	0.0252802
PAA	F. langsethie	Vinger	36	Treatment - Control	0.821297	1.93988	0.423375	0.672022
PAA	F. langsethie	Vinger	60	Treatment - Control	-11.0979	5.10022	-2.17597	0.0295574
PAA	F. langsethie	Vinger	84	Treatment - Control	-25.0278	6.83382	-3.66235	0.000249913
PAA	F. langsethie	Vinger	108	Treatment - Control	-36.3464	7.758	-4.68502	2.79927e-06
PAA	F. langsethie	Vinger	132	Treatment - Control	-47.811	8.01009	-5.96885	2.38938e-09
PAA	F. culmorum	BOR01	12	Treatment - Control	2.58617	1.18062	2.19053	0.0284859
PAA	F. culmorum	BOR01	36	Treatment - Control	3.7019	1.50351	2.46218	0.0138097
PAA	F. culmorum	BOR01	60	Treatment - Control	-62.7049	4.91252	-12.7643	0
PAA	F. culmorum	BOR01	84	Treatment - Control	-78.6407	3.16441	-24.8516	0
PAA	F. culmorum	BOR01	108	Treatment - Control	-77.1862	3.17941	-24.2769	0
PAA	F. culmorum	BOR01	132	Treatment - Control	-76.2469	3.44352	-22.1421	0
PAA	F. culmorum	BOR02	12	Treatment - Control	3.98963	1.60752	2.48185	0.0130702
PAA	F. culmorum	BOR02	36	Treatment - Control	0.254749	2.44111	0.104358	0.916885
PAA	F. culmorum	BOR02	60	Treatment - Control	-78.9293	2.57072	-30.7032	0
PAA	F. culmorum	BOR02	84	Treatment - Control	-85.7647	1.4089	-60.8733	0
PAA	F. culmorum	BOR02	108	Treatment - Control	-86.8243	1.58436	-54.8007	0
PAA	F. culmorum	BOR02	132	Treatment - Control	-87.1538	1.75243	-49.7331	0
PAA	F. culmorum	BOR31	12	Treatment - Control	-0.0388168	1.49488	-0.0259664	0.979284
PAA	F. culmorum	BOR31	36	Treatment - Control	-1.61567	1.78905	-0.903085	0.366481
PAA	F. culmorum	BOR31	60	Treatment - Control	-73.7454	4.29731	-17.1608	0
PAA	F. culmorum	BOR31	84	Treatment - Control	-85.4336	1.90736	-44.7914	0
PAA	F. culmorum	BOR31	108	Treatment - Control	-86.9089	1.31923	-65.8783	0
PAA	F. culmorum	BOR31	132	Treatment - Control	-86.0174	1.21317	-70.9029	0
