# Supplementary material for: Image-based time series analysis to establish differential disease progression for two Fusarium head blight pathogens in oat spikelets with variable resistance
Source: Front Plant Sci. 2023 Mar 14;14:1126717. doi: 10.3389/fpls.2023.1126717 (PMC10043315; doi:10.3389/fpls.2023.1126717)
Supplement: Supplementary file 4 [file Table_3.xlsx]

## Sheet: supplementary_table_3
Supplementary Table 3. Area Under Disease Progression Curve (AUDPC) raw data. PAA = Photosynthetically Active Area; Vitality = Fv/Fm
Batch	Spikelet id	Genotype	Treatment	PAA AUDPC	Vitality AUDPC
b1	b1_PS_Tray_722_C2	Akseli	Control	12387.1	92.5596
b1	b1_PS_Tray_722_C3	Akseli	Control	12340.3	97.6839
b1	b1_PS_Tray_722_C4	Akseli	Control	12934.4	88.4769
b1	b1_PS_Tray_724_G1	Akseli	Control	12855.7	87.4585
b1	b1_PS_Tray_724_G3	Akseli	Control	12000	95.0603
b1	b1_PS_Tray_724_G4	Akseli	Control	13618.2	101.663
b1	b1_PS_Tray_727_A1	Akseli	Control	11109.4	108.605
b1	b1_PS_Tray_727_A3	Akseli	Control	12019	110.793
b1	b1_PS_Tray_727_A4	Akseli	Control	13368.8	106.351
b1	b1_PS_Tray_729_C1	Akseli	Control	11357.7	95.8261
b1	b1_PS_Tray_729_C3	Akseli	Control	13003.1	91.3294
b1	b1_PS_Tray_732_G1	Akseli	Control	10707.7	112.121
b1	b1_PS_Tray_732_G3	Akseli	Control	12090.6	95.6056
b1	b1_PS_Tray_722_D1	Belinda	Control	13571.1	94.1833
b1	b1_PS_Tray_722_D2	Belinda	Control	13995.7	110.658
b1	b1_PS_Tray_722_D3	Belinda	Control	12346.9	84.4614
b1	b1_PS_Tray_722_D4	Belinda	Control	11491.1	102.95
b1	b1_PS_Tray_725_E1	Belinda	Control	11787.1	107.93
b1	b1_PS_Tray_725_E2	Belinda	Control	12673.8	83.5262
b1	b1_PS_Tray_725_E3	Belinda	Control	11400	109.27
b1	b1_PS_Tray_725_E4	Belinda	Control	11618.2	114.065
b1	b1_PS_Tray_728_E1	Belinda	Control	9202.5	71.1675
b1	b1_PS_Tray_728_E2	Belinda	Control	12265.7	110.807
b1	b1_PS_Tray_728_E3	Belinda	Control	11423.4	82.486
b1	b1_PS_Tray_728_E4	Belinda	Control	11034.8	108.937
b1	b1_PS_Tray_731_H1	Belinda	Control	11461.4	104.464
b1	b1_PS_Tray_731_H2	Belinda	Control	13331.7	116.335
b1	b1_PS_Tray_731_H3	Belinda	Control	14597.6	116.221
b1	b1_PS_Tray_731_H4	Belinda	Control	10817.4	84.4197
b1	b1_PS_Tray_734_E1	Belinda	Control	12687.1	113.012
b1	b1_PS_Tray_734_E2	Belinda	Control	11985.2	105.214
b1	b1_PS_Tray_734_E3	Belinda	Control	13772.7	106.905
b1	b1_PS_Tray_734_E4	Belinda	Control	11125	111.86
b1	b1_PS_Tray_722_A1	BOR01	Control	13265.6	111.833
b1	b1_PS_Tray_722_A2	BOR01	Control	12230.8	108.907
b1	b1_PS_Tray_722_A3	BOR01	Control	14292.5	94.6875
b1	b1_PS_Tray_722_A4	BOR01	Control	11825.8	111.567
b1	b1_PS_Tray_723_A1	BOR01	Control	12143.3	107.538
b1	b1_PS_Tray_723_A2	BOR01	Control	14220.9	109.072
b1	b1_PS_Tray_723_A3	BOR01	Control	10760.7	110.784
b1	b1_PS_Tray_723_A4	BOR01	Control	13877.4	109.367
b1	b1_PS_Tray_732_A1	BOR01	Control	12675	100.199
b1	b1_PS_Tray_732_A2	BOR01	Control	12847.6	80.3969
b1	b1_PS_Tray_732_A3	BOR01	Control	12076.1	112.293
b1	b1_PS_Tray_732_A4	BOR01	Control	11940	111.811
b1	b1_PS_Tray_732_B1	BOR01	Control	12238.6	97.6914
b1	b1_PS_Tray_732_B2	BOR01	Control	12850.6	112.885
b1	b1_PS_Tray_732_B3	BOR01	Control	11868.3	94.2501
b1	b1_PS_Tray_732_B4	BOR01	Control	12867.6	112.312
b1	b1_PS_Tray_735_A1	BOR01	Control	9358.44	79.1066
b1	b1_PS_Tray_735_A2	BOR01	Control	5336	73.6205
b1	b1_PS_Tray_735_A3	BOR01	Control	9369.86	97.1139
b1	b1_PS_Tray_735_A4	BOR01	Control	13714.3	113.365
b1	b1_PS_Tray_724_F1	BOR02	Control	13549.5	112.721
b1	b1_PS_Tray_724_F2	BOR02	Control	12324.3	104.434
b1	b1_PS_Tray_724_F4	BOR02	Control	11353.1	108.82
b1	b1_PS_Tray_726_A1	BOR02	Control	11585.3	113.33
b1	b1_PS_Tray_726_A4	BOR02	Control	13381	87.9056
b1	b1_PS_Tray_726_D1	BOR02	Control	11423.7	109.419
b1	b1_PS_Tray_726_D2	BOR02	Control	12683.1	87.5338
b1	b1_PS_Tray_726_D4	BOR02	Control	12553.2	111.249
b1	b1_PS_Tray_729_B1	BOR02	Control	10826.5	108.94
b1	b1_PS_Tray_729_B2	BOR02	Control	10947.4	111.198
b1	b1_PS_Tray_729_B3	BOR02	Control	13316.4	87.0057
b1	b1_PS_Tray_729_G1	BOR02	Control	12889.3	110.855
b1	b1_PS_Tray_729_G2	BOR02	Control	13690	100.293
b1	b1_PS_Tray_729_G3	BOR02	Control	13732.3	100.449
b1	b1_PS_Tray_729_G4	BOR02	Control	13950	112.48
b1	b1_PS_Tray_722_H1	BOR31	Control	12047.4	110.172
b1	b1_PS_Tray_722_H2	BOR31	Control	14580	109.611
b1	b1_PS_Tray_722_H3	BOR31	Control	11053.3	109.404
b1	b1_PS_Tray_722_I1	BOR31	Control	13817.9	109.26
b1	b1_PS_Tray_722_I2	BOR31	Control	12632.6	109.193
b1	b1_PS_Tray_722_I3	BOR31	Control	10979.3	112.049
b1	b1_PS_Tray_722_I4	BOR31	Control	13527.3	105.912
b1	b1_PS_Tray_731_D2	BOR31	Control	13541.1	113.536
b1	b1_PS_Tray_731_D3	BOR31	Control	13840.8	113.43
b1	b1_PS_Tray_731_D4	BOR31	Control	11069.4	113.105
b1	b1_PS_Tray_731_E1	BOR31	Control	11980.4	105.43
b1	b1_PS_Tray_731_E2	BOR31	Control	12958.8	100.534
b1	b1_PS_Tray_731_E3	BOR31	Control	13052.6	95.4076
b1	b1_PS_Tray_731_E4	BOR31	Control	13523.6	98.0503
b1	b1_PS_Tray_732_I1	BOR31	Control	12912.2	112.484
b1	b1_PS_Tray_732_I2	BOR31	Control	11770.4	108.075
b1	b1_PS_Tray_732_I3	BOR31	Control	13172.7	106.944
b1	b1_PS_Tray_726_E1	Odal	Control	13357.4	112.458
b1	b1_PS_Tray_726_E2	Odal	Control	12934.4	112.495
b1	b1_PS_Tray_726_E3	Odal	Control	13289.4	116.303
b1	b1_PS_Tray_726_E4	Odal	Control	12559.1	115.99
b1	b1_PS_Tray_726_G1	Odal	Control	11400	105.022
b1	b1_PS_Tray_726_G2	Odal	Control	13327.9	98.0287
b1	b1_PS_Tray_726_G3	Odal	Control	6415.38	74.6404
b1	b1_PS_Tray_729_H1	Odal	Control	12577.4	89.1193
b1	b1_PS_Tray_729_H2	Odal	Control	11087.5	112.929
b1	b1_PS_Tray_729_H3	Odal	Control	13300	106.504
b1	b1_PS_Tray_729_H4	Odal	Control	12328.3	86.3187
b1	b1_PS_Tray_730_F2	Odal	Control	13143.8	112.838
b1	b1_PS_Tray_730_F3	Odal	Control	13039.3	112.419
b1	b1_PS_Tray_730_F4	Odal	Control	10355.8	112.75
b1	b1_PS_Tray_735_B1	Odal	Control	11276.5	92.5972
b1	b1_PS_Tray_735_B2	Odal	Control	10569.2	112.061
b1	b1_PS_Tray_735_B3	Odal	Control	11543.7	111.799
b1	b1_PS_Tray_735_B4	Odal	Control	11571.4	109.58
b1	b1_PS_Tray_724_A1	Vinger	Control	14278.6	114.353
b1	b1_PS_Tray_724_A3	Vinger	Control	11904.5	105.684
b1	b1_PS_Tray_724_A4	Vinger	Control	13545.8	97.2814
b1	b1_PS_Tray_728_G3	Vinger	Control	12309.7	95.6733
b1	b1_PS_Tray_728_G4	Vinger	Control	11445.6	100.414
b1	b1_PS_Tray_732_F2	Vinger	Control	14000	90.5132
b1	b1_PS_Tray_732_F3	Vinger	Control	13219.7	91.6479
b1	b1_PS_Tray_733_D1	Vinger	Control	13223.7	112.176
b1	b1_PS_Tray_733_D3	Vinger	Control	10889.7	108.957
b1	b1_PS_Tray_733_D4	Vinger	Control	11974.6	112.02
b1	b1_PS_Tray_734_B1	Vinger	Control	11828.6	112.378
b1	b1_PS_Tray_734_B3	Vinger	Control	12445.5	109.217
b1	b1_PS_Tray_734_B4	Vinger	Control	12150	111.556
b1	b1_PS_Tray_723_G1	BOR01	Fusarium culmorum	4982.61	26.8325
b1	b1_PS_Tray_723_G2	BOR01	Fusarium culmorum	5257.63	27.4064
b1	b1_PS_Tray_723_G3	BOR01	Fusarium culmorum	4558.21	30.4444
b1	b1_PS_Tray_723_G4	BOR01	Fusarium culmorum	5379.66	26.1444
b1	b1_PS_Tray_725_D1	BOR01	Fusarium culmorum	4380.82	33.2276
b1	b1_PS_Tray_725_D2	BOR01	Fusarium culmorum	4756.52	37.276
b1	b1_PS_Tray_725_D3	BOR01	Fusarium culmorum	4672.73	33.2116
b1	b1_PS_Tray_725_D4	BOR01	Fusarium culmorum	4412.9	35.1735
b1	b1_PS_Tray_729_I2	BOR01	Fusarium culmorum	4850.7	34.324
b1	b1_PS_Tray_729_I3	BOR01	Fusarium culmorum	4485.71	35.1698
b1	b1_PS_Tray_729_I4	BOR01	Fusarium culmorum	4908.43	33.717
b1	b1_PS_Tray_730_E1	BOR01	Fusarium culmorum	5055.88	32.0718
b1	b1_PS_Tray_730_E2	BOR01	Fusarium culmorum	4360.56	42.7014
b1	b1_PS_Tray_730_E4	BOR01	Fusarium culmorum	4782.61	38.1216
b1	b1_PS_Tray_732_H1	BOR01	Fusarium culmorum	4519.35	35.8759
b1	b1_PS_Tray_732_H2	BOR01	Fusarium culmorum	4323.81	33.5524
b1	b1_PS_Tray_732_H3	BOR01	Fusarium culmorum	4597.3	32.1806
b1	b1_PS_Tray_732_H4	BOR01	Fusarium culmorum	4754.55	30.2199
b1	b1_PS_Tray_725_F1	BOR02	Fusarium culmorum	4678.57	33.6933
b1	b1_PS_Tray_725_F2	BOR02	Fusarium culmorum	4067.44	33.2963
b1	b1_PS_Tray_725_F3	BOR02	Fusarium culmorum	4213.64	33.266
b1	b1_PS_Tray_725_F4	BOR02	Fusarium culmorum	4012.05	32.4139
b1	b1_PS_Tray_728_A1	BOR02	Fusarium culmorum	4259.26	35.1765
b1	b1_PS_Tray_728_A2	BOR02	Fusarium culmorum	4916.42	31.0152
b1	b1_PS_Tray_728_A3	BOR02	Fusarium culmorum	4323.29	32.8473
b1	b1_PS_Tray_728_A4	BOR02	Fusarium culmorum	4307.87	31.3927
b1	b1_PS_Tray_728_C1	BOR02	Fusarium culmorum	3422.54	30.9757
b1	b1_PS_Tray_728_C2	BOR02	Fusarium culmorum	3823.26	31.0122
b1	b1_PS_Tray_728_C3	BOR02	Fusarium culmorum	4353.66	32.7072
b1	b1_PS_Tray_728_C4	BOR02	Fusarium culmorum	4139.24	31.9661
b1	b1_PS_Tray_730_A1	BOR02	Fusarium culmorum	4730.53	33.1008
b1	b1_PS_Tray_730_A2	BOR02	Fusarium culmorum	4388.37	41.1341
b1	b1_PS_Tray_730_A4	BOR02	Fusarium culmorum	4580.49	31.5071
b1	b1_PS_Tray_733_I1	BOR02	Fusarium culmorum	3976.92	31.6283
b1	b1_PS_Tray_733_I2	BOR02	Fusarium culmorum	5000	32.1612
b1	b1_PS_Tray_733_I3	BOR02	Fusarium culmorum	4936.36	30.4668
b1	b1_PS_Tray_733_I4	BOR02	Fusarium culmorum	4724.05	33.6266
b1	b1_PS_Tray_724_B1	BOR31	Fusarium culmorum	4109.68	33.2269
b1	b1_PS_Tray_724_B2	BOR31	Fusarium culmorum	4537.5	29.8851
b1	b1_PS_Tray_724_B3	BOR31	Fusarium culmorum	4240	34.1807
b1	b1_PS_Tray_724_B4	BOR31	Fusarium culmorum	4646.15	33.6266
b1	b1_PS_Tray_725_H1	BOR31	Fusarium culmorum	4275	33.7178
b1	b1_PS_Tray_725_H2	BOR31	Fusarium culmorum	4526.47	33.7724
b1	b1_PS_Tray_725_H3	BOR31	Fusarium culmorum	4822.64	33.6002
b1	b1_PS_Tray_725_H4	BOR31	Fusarium culmorum	4191.18	29.6699
b1	b1_PS_Tray_728_D1	BOR31	Fusarium culmorum	3663.53	33.3841
b1	b1_PS_Tray_728_D2	BOR31	Fusarium culmorum	4324.39	33.5244
b1	b1_PS_Tray_728_D3	BOR31	Fusarium culmorum	5183.61	31.5058
b1	b1_PS_Tray_728_D4	BOR31	Fusarium culmorum	3750	33.436
b1	b1_PS_Tray_730_G1	BOR31	Fusarium culmorum	4176.32	33.2794
b1	b1_PS_Tray_730_G3	BOR31	Fusarium culmorum	4590.36	32.3575
b1	b1_PS_Tray_730_G4	BOR31	Fusarium culmorum	4320	31.7142
b1	b1_PS_Tray_733_A1	BOR31	Fusarium culmorum	4208.96	28.9355
b1	b1_PS_Tray_733_A2	BOR31	Fusarium culmorum	4097.73	30.5319
b1	b1_PS_Tray_733_A3	BOR31	Fusarium culmorum	5080.65	29.6911
b1	b1_PS_Tray_726_C1	Akseli	Fusarium langsethiae	4250	50.1987
b1	b1_PS_Tray_726_C2	Akseli	Fusarium langsethiae	7241.67	33.7836
b1	b1_PS_Tray_726_C3	Akseli	Fusarium langsethiae	4929.23	50.2949
b1	b1_PS_Tray_726_C4	Akseli	Fusarium langsethiae	6524.21	42.7616
b1	b1_PS_Tray_726_I2	Akseli	Fusarium langsethiae	6868.24	96.4438
b1	b1_PS_Tray_726_I3	Akseli	Fusarium langsethiae	6092.96	66.3158
b1	b1_PS_Tray_726_I4	Akseli	Fusarium langsethiae	7604.82	97.0719
b1	b1_PS_Tray_731_A1	Akseli	Fusarium langsethiae	4645.16	53.1184
b1	b1_PS_Tray_731_A2	Akseli	Fusarium langsethiae	13301.7	115.011
b1	b1_PS_Tray_731_A3	Akseli	Fusarium langsethiae	4861.76	58.7481
b1	b1_PS_Tray_731_A4	Akseli	Fusarium langsethiae	8127.27	66.9547
b1	b1_PS_Tray_731_G1	Akseli	Fusarium langsethiae	8297.14	56.837
b1	b1_PS_Tray_731_G2	Akseli	Fusarium langsethiae	8737.5	62.1182
b1	b1_PS_Tray_731_G3	Akseli	Fusarium langsethiae	8782.76	61.2711
b1	b1_PS_Tray_731_G4	Akseli	Fusarium langsethiae	4725	52.9022
b1	b1_PS_Tray_733_C1	Akseli	Fusarium langsethiae	5481.08	54.631
b1	b1_PS_Tray_733_C2	Akseli	Fusarium langsethiae	4734.25	51.8693
b1	b1_PS_Tray_733_C3	Akseli	Fusarium langsethiae	9418.18	48.9126
b1	b1_PS_Tray_733_C4	Akseli	Fusarium langsethiae	4923.29	71.7512
b1	b1_PS_Tray_722_G1	Belinda	Fusarium langsethiae	10035.5	102.924
b1	b1_PS_Tray_722_G2	Belinda	Fusarium langsethiae	5169.23	55.4318
b1	b1_PS_Tray_722_G3	Belinda	Fusarium langsethiae	8267.65	84.4607
b1	b1_PS_Tray_722_G4	Belinda	Fusarium langsethiae	6691.3	38.1468
b1	b1_PS_Tray_724_D1	Belinda	Fusarium langsethiae	7391.3	99.5772
b1	b1_PS_Tray_724_D2	Belinda	Fusarium langsethiae	6312.5	28.851
b1	b1_PS_Tray_724_D3	Belinda	Fusarium langsethiae	5831.71	95.5882
b1	b1_PS_Tray_724_D4	Belinda	Fusarium langsethiae	7253.85	51.6947
b1	b1_PS_Tray_724_I1	Belinda	Fusarium langsethiae	4648	55.1289
b1	b1_PS_Tray_724_I2	Belinda	Fusarium langsethiae	7169.49	92.9778
b1	b1_PS_Tray_724_I4	Belinda	Fusarium langsethiae	4960	43.8114
b1	b1_PS_Tray_727_C1	Belinda	Fusarium langsethiae	8322.86	32.2456
b1	b1_PS_Tray_727_C2	Belinda	Fusarium langsethiae	5105.26	49.2292
b1	b1_PS_Tray_727_C3	Belinda	Fusarium langsethiae	9175.86	59.3241
b1	b1_PS_Tray_727_C4	Belinda	Fusarium langsethiae	5325	76.546
b1	b1_PS_Tray_734_G1	Belinda	Fusarium langsethiae	5442.86	67.3003
b1	b1_PS_Tray_734_G3	Belinda	Fusarium langsethiae	4635.62	63.0983
b1	b1_PS_Tray_734_G4	Belinda	Fusarium langsethiae	5000	44.7895
b1	b1_PS_Tray_725_A1	BOR01	Fusarium langsethiae	5489.55	77.5069
b1	b1_PS_Tray_725_A2	BOR01	Fusarium langsethiae	7582.61	86.7811
b1	b1_PS_Tray_725_A3	BOR01	Fusarium langsethiae	5524.68	46.7446
b1	b1_PS_Tray_725_A4	BOR01	Fusarium langsethiae	6692.96	53.2846
b1	b1_PS_Tray_727_H3	BOR01	Fusarium langsethiae	13184	90.5486
b1	b1_PS_Tray_727_H4	BOR01	Fusarium langsethiae	4352.24	31.3432
b1	b1_PS_Tray_730_B1	BOR01	Fusarium langsethiae	7069.23	47.5575
b1	b1_PS_Tray_730_B2	BOR01	Fusarium langsethiae	9057.53	57.6747
b1	b1_PS_Tray_730_B3	BOR01	Fusarium langsethiae	6097.5	76.0604
b1	b1_PS_Tray_730_B4	BOR01	Fusarium langsethiae	7971.43	44.7344
b1	b1_PS_Tray_731_I2	BOR01	Fusarium langsethiae	14130	108.912
b1	b1_PS_Tray_731_I3	BOR01	Fusarium langsethiae	13907.1	112.443
b1	b1_PS_Tray_731_I4	BOR01	Fusarium langsethiae	13974.5	112.112
b1	b1_PS_Tray_733_B1	BOR01	Fusarium langsethiae	5250	77.0029
b1	b1_PS_Tray_733_B2	BOR01	Fusarium langsethiae	8733.33	97.7212
b1	b1_PS_Tray_733_B3	BOR01	Fusarium langsethiae	7496	93.2657
b1	b1_PS_Tray_733_B4	BOR01	Fusarium langsethiae	7612.99	61.461
b1	b1_PS_Tray_723_E1	BOR02	Fusarium langsethiae	9253.12	77.089
b1	b1_PS_Tray_723_E2	BOR02	Fusarium langsethiae	10750.7	99.3655
b1	b1_PS_Tray_723_E3	BOR02	Fusarium langsethiae	6404.08	50.0892
b1	b1_PS_Tray_723_E4	BOR02	Fusarium langsethiae	5913.04	59.5366
b1	b1_PS_Tray_723_I1	BOR02	Fusarium langsethiae	4856.6	95.0939
b1	b1_PS_Tray_723_I2	BOR02	Fusarium langsethiae	5107.5	23.8375
b1	b1_PS_Tray_723_I3	BOR02	Fusarium langsethiae	5622.22	73.273
b1	b1_PS_Tray_723_I4	BOR02	Fusarium langsethiae	11525.4	94.6098
b1	b1_PS_Tray_730_D1	BOR02	Fusarium langsethiae	7329.23	50.329
b1	b1_PS_Tray_730_D2	BOR02	Fusarium langsethiae	5655	52.4537
b1	b1_PS_Tray_730_D3	BOR02	Fusarium langsethiae	6147.69	67.348
b1	b1_PS_Tray_730_I1	BOR02	Fusarium langsethiae	9175.22	108.932
b1	b1_PS_Tray_730_I2	BOR02	Fusarium langsethiae	7019.05	60.7041
b1	b1_PS_Tray_730_I3	BOR02	Fusarium langsethiae	11425.5	110.344
b1	b1_PS_Tray_730_I4	BOR02	Fusarium langsethiae	5170	63.8362
b1	b1_PS_Tray_733_F1	BOR02	Fusarium langsethiae	4975.28	62.3116
b1	b1_PS_Tray_733_F2	BOR02	Fusarium langsethiae	7080	80.9841
b1	b1_PS_Tray_733_F3	BOR02	Fusarium langsethiae	8086.57	98.3012
b1	b1_PS_Tray_733_F4	BOR02	Fusarium langsethiae	5927.47	58.5638
b1	b1_PS_Tray_723_B1	BOR31	Fusarium langsethiae	6536.36	67.5889
b1	b1_PS_Tray_723_B2	BOR31	Fusarium langsethiae	6205.06	43.0397
b1	b1_PS_Tray_723_B3	BOR31	Fusarium langsethiae	5992.77	52.5384
b1	b1_PS_Tray_723_B4	BOR31	Fusarium langsethiae	10200	81.5282
b1	b1_PS_Tray_725_I1	BOR31	Fusarium langsethiae	6755.56	60.5544
b1	b1_PS_Tray_725_I2	BOR31	Fusarium langsethiae	5950.59	55.6704
b1	b1_PS_Tray_728_I1	BOR31	Fusarium langsethiae	5603.39	51.1147
b1	b1_PS_Tray_728_I2	BOR31	Fusarium langsethiae	7121.74	77.549
b1	b1_PS_Tray_728_I3	BOR31	Fusarium langsethiae	5175	47.0306
b1	b1_PS_Tray_728_I4	BOR31	Fusarium langsethiae	6348.15	81.5172
b1	b1_PS_Tray_730_C1	BOR31	Fusarium langsethiae	6960	82.775
b1	b1_PS_Tray_730_C2	BOR31	Fusarium langsethiae	4600	48.077
b1	b1_PS_Tray_730_C3	BOR31	Fusarium langsethiae	4461.82	50.2705
b1	b1_PS_Tray_730_C4	BOR31	Fusarium langsethiae	4725.77	30.6918
b1	b1_PS_Tray_733_E1	BOR31	Fusarium langsethiae	9858.33	48.2735
b1	b1_PS_Tray_733_E2	BOR31	Fusarium langsethiae	9282	96.903
b1	b1_PS_Tray_733_E4	BOR31	Fusarium langsethiae	5369.49	53.0402
b1	b1_PS_Tray_723_C1	Odal	Fusarium langsethiae	8410.91	72.805
b1	b1_PS_Tray_723_C2	Odal	Fusarium langsethiae	6097.96	103.703
b1	b1_PS_Tray_723_C3	Odal	Fusarium langsethiae	9140	74.0656
b1	b1_PS_Tray_723_C4	Odal	Fusarium langsethiae	12683.5	113.343
b1	b1_PS_Tray_725_C1	Odal	Fusarium langsethiae	6553.12	77.0019
b1	b1_PS_Tray_725_C2	Odal	Fusarium langsethiae	6496.88	47.5375
b1	b1_PS_Tray_725_C3	Odal	Fusarium langsethiae	4934.33	52.2403
b1	b1_PS_Tray_725_C4	Odal	Fusarium langsethiae	5457.14	71.4723
b1	b1_PS_Tray_727_F1	Odal	Fusarium langsethiae	9572.41	105.233
b1	b1_PS_Tray_727_F3	Odal	Fusarium langsethiae	14700	110.549
b1	b1_PS_Tray_727_F4	Odal	Fusarium langsethiae	6482.14	79.877
b1	b1_PS_Tray_730_H1	Odal	Fusarium langsethiae	6167.65	55.1624
b1	b1_PS_Tray_730_H2	Odal	Fusarium langsethiae	7137.93	83.4151
b1	b1_PS_Tray_730_H3	Odal	Fusarium langsethiae	5847.76	73.8225
b1	b1_PS_Tray_730_H4	Odal	Fusarium langsethiae	6663.16	77.5331
b1	b1_PS_Tray_732_D1	Odal	Fusarium langsethiae	4277.92	29.9168
b1	b1_PS_Tray_732_D2	Odal	Fusarium langsethiae	8274.42	90.6415
b1	b1_PS_Tray_732_D3	Odal	Fusarium langsethiae	6227.85	80.1707
b1	b1_PS_Tray_732_D4	Odal	Fusarium langsethiae	5080.65	65.3744
b1	b1_PS_Tray_722_E2	Vinger	Fusarium langsethiae	11853.5	103.287
b1	b1_PS_Tray_724_H4	Vinger	Fusarium langsethiae	10163.6	92.9565
b1	b1_PS_Tray_725_B1	Vinger	Fusarium langsethiae	4714.29	27.7768
b1	b1_PS_Tray_725_B2	Vinger	Fusarium langsethiae	11840	101.911
b1	b1_PS_Tray_725_B4	Vinger	Fusarium langsethiae	4292.96	50.286
b1	b1_PS_Tray_726_H2	Vinger	Fusarium langsethiae	14010	111.227
b1	b1_PS_Tray_726_H4	Vinger	Fusarium langsethiae	12563	113.994
b1	b1_PS_Tray_732_E1	Vinger	Fusarium langsethiae	6040.54	36.6966
b1	b1_PS_Tray_732_E2	Vinger	Fusarium langsethiae	7246.75	54.2888
b1	b1_PS_Tray_732_E3	Vinger	Fusarium langsethiae	6219.35	62.848
b1	b1_PS_Tray_732_E4	Vinger	Fusarium langsethiae	8465.62	52.8363
b2	b2_PS_Tray_723_D1	Akseli	Control	13093.7	115.489
b2	b2_PS_Tray_723_D2	Akseli	Control	11876.2	112.96
b2	b2_PS_Tray_723_D3	Akseli	Control	12820.3	114.408
b2	b2_PS_Tray_723_D4	Akseli	Control	13153.8	100.114
b2	b2_PS_Tray_724_I1	Akseli	Control	13361.2	114.6
b2	b2_PS_Tray_724_I2	Akseli	Control	12411	108.667
b2	b2_PS_Tray_724_I3	Akseli	Control	12600	110.777
b2	b2_PS_Tray_724_I4	Akseli	Control	11917.2	103.947
b2	b2_PS_Tray_725_I1	Akseli	Control	13022.2	115.128
b2	b2_PS_Tray_725_I2	Akseli	Control	12516.9	114.633
b2	b2_PS_Tray_725_I3	Akseli	Control	12589.7	112.762
b2	b2_PS_Tray_725_I4	Akseli	Control	11497.1	110.357
b2	b2_PS_Tray_728_I1	Akseli	Control	12740	99.0533
b2	b2_PS_Tray_728_I2	Akseli	Control	11925.8	112.744
b2	b2_PS_Tray_728_I3	Akseli	Control	12192.9	110.158
b2	b2_PS_Tray_728_I4	Akseli	Control	12733.3	111.954
b2	b2_PS_Tray_731_D1	Akseli	Control	12671.2	108.833
b2	b2_PS_Tray_731_D2	Akseli	Control	12985.7	93.1725
b2	b2_PS_Tray_731_D3	Akseli	Control	12863.2	106.88
b2	b2_PS_Tray_731_D4	Akseli	Control	12512.9	115.515
b2	b2_PS_Tray_724_G1	Belinda	Control	12346.2	111.707
b2	b2_PS_Tray_724_G2	Belinda	Control	12237	108.496
b2	b2_PS_Tray_724_G4	Belinda	Control	11388.9	111.428
b2	b2_PS_Tray_726_G1	Belinda	Control	11301.3	113.487
b2	b2_PS_Tray_726_G2	Belinda	Control	12159.4	112.465
b2	b2_PS_Tray_726_G3	Belinda	Control	11559.4	111.598
b2	b2_PS_Tray_726_G4	Belinda	Control	11257.6	111.258
b2	b2_PS_Tray_728_G1	Belinda	Control	12369.2	112.958
b2	b2_PS_Tray_728_G2	Belinda	Control	12921.4	114.906
b2	b2_PS_Tray_728_G3	Belinda	Control	12858.1	116.156
b2	b2_PS_Tray_733_D1	Belinda	Control	12394.5	110.368
b2	b2_PS_Tray_733_D2	Belinda	Control	12615.2	115.753
b2	b2_PS_Tray_733_D3	Belinda	Control	12648.6	116.309
b2	b2_PS_Tray_733_D4	Belinda	Control	13050	95.3144
b2	b2_PS_Tray_735_A1	Belinda	Control	13293	116.645
b2	b2_PS_Tray_735_A2	Belinda	Control	12412.8	114.373
b2	b2_PS_Tray_735_A3	Belinda	Control	11235.6	114.365
b2	b2_PS_Tray_735_A4	Belinda	Control	10029.7	114.076
b2	b2_PS_Tray_722_H2	BOR01	Control	12530.8	89.5488
b2	b2_PS_Tray_722_H3	BOR01	Control	9608.96	114.071
b2	b2_PS_Tray_722_H4	BOR01	Control	11264	95.9768
b2	b2_PS_Tray_723_A1	BOR01	Control	12221.5	111.488
b2	b2_PS_Tray_723_A2	BOR01	Control	11580	111.49
b2	b2_PS_Tray_723_A3	BOR01	Control	12071.1	107.046
b2	b2_PS_Tray_729_C1	BOR01	Control	12531.1	101.8
b2	b2_PS_Tray_729_C2	BOR01	Control	10834.8	114.259
b2	b2_PS_Tray_729_C3	BOR01	Control	12186.5	113.846
b2	b2_PS_Tray_729_C4	BOR01	Control	11983.1	112.008
b2	b2_PS_Tray_731_I2	BOR01	Control	10834.3	102.28
b2	b2_PS_Tray_734_F2	BOR01	Control	13448.3	118.347
b2	b2_PS_Tray_734_F4	BOR01	Control	12168	101.45
b2	b2_PS_Tray_726_I2	BOR02	Control	11519.2	104.826
b2	b2_PS_Tray_726_I3	BOR02	Control	14238.5	116.183
b2	b2_PS_Tray_726_I4	BOR02	Control	10752.8	86.6243
b2	b2_PS_Tray_730_E2	BOR02	Control	13504.5	108.438
b2	b2_PS_Tray_730_E4	BOR02	Control	14103.7	114.476
b2	b2_PS_Tray_731_F1	BOR02	Control	13936.4	108.176
b2	b2_PS_Tray_731_F3	BOR02	Control	12560	101.545
b2	b2_PS_Tray_732_H1	BOR02	Control	12464.8	99.2119
b2	b2_PS_Tray_732_H2	BOR02	Control	12641.7	103.358
b2	b2_PS_Tray_732_H3	BOR02	Control	11704.6	110.4
b2	b2_PS_Tray_732_H4	BOR02	Control	13427.3	108.61
b2	b2_PS_Tray_735_C2	BOR02	Control	11276.7	107.628
b2	b2_PS_Tray_735_C4	BOR02	Control	14050	107.339
b2	b2_PS_Tray_722_A2	BOR31	Control	11734.7	105.884
b2	b2_PS_Tray_722_A4	BOR31	Control	12868.7	96.2307
b2	b2_PS_Tray_729_A1	BOR31	Control	12462.7	113.579
b2	b2_PS_Tray_729_A2	BOR31	Control	11427.3	110.963
b2	b2_PS_Tray_729_A3	BOR31	Control	12355.9	115.668
b2	b2_PS_Tray_729_A4	BOR31	Control	13240.9	115.13
b2	b2_PS_Tray_731_A1	BOR31	Control	13592.6	116.738
b2	b2_PS_Tray_731_A2	BOR31	Control	12753.7	116.741
b2	b2_PS_Tray_731_A3	BOR31	Control	13652.1	116.319
b2	b2_PS_Tray_731_A4	BOR31	Control	11532.2	114.641
b2	b2_PS_Tray_732_C1	BOR31	Control	12821.4	118.175
b2	b2_PS_Tray_732_C2	BOR31	Control	13221.2	113.699
b2	b2_PS_Tray_732_C4	BOR31	Control	13100	117.918
b2	b2_PS_Tray_725_C1	Odal	Control	10956.5	111.988
b2	b2_PS_Tray_725_C2	Odal	Control	11880	113.154
b2	b2_PS_Tray_725_C3	Odal	Control	12368.4	114.494
b2	b2_PS_Tray_725_C4	Odal	Control	11990.2	111.79
b2	b2_PS_Tray_729_G1	Odal	Control	13495.7	115.062
b2	b2_PS_Tray_729_G2	Odal	Control	13178.3	105.86
b2	b2_PS_Tray_729_G3	Odal	Control	13470.6	92.292
b2	b2_PS_Tray_729_G4	Odal	Control	11737.5	102.279
b2	b2_PS_Tray_731_C1	Odal	Control	13428.2	115.859
b2	b2_PS_Tray_731_C2	Odal	Control	11172.4	108.871
b2	b2_PS_Tray_731_C4	Odal	Control	12930.6	114.793
b2	b2_PS_Tray_732_I1	Odal	Control	13122.2	109.75
b2	b2_PS_Tray_732_I2	Odal	Control	11780	111.276
b2	b2_PS_Tray_732_I3	Odal	Control	13493	114.719
b2	b2_PS_Tray_732_I4	Odal	Control	12783.7	114.46
b2	b2_PS_Tray_734_H1	Odal	Control	14205	115.471
b2	b2_PS_Tray_734_H2	Odal	Control	11897.9	103.276
b2	b2_PS_Tray_734_H3	Odal	Control	14114.8	112.904
b2	b2_PS_Tray_734_H4	Odal	Control	11061.3	113.537
b2	b2_PS_Tray_724_D1	Vinger	Control	12693.8	114.835
b2	b2_PS_Tray_724_D2	Vinger	Control	12703.1	92.1697
b2	b2_PS_Tray_724_D3	Vinger	Control	13350	99.8788
b2	b2_PS_Tray_727_D1	Vinger	Control	12528.6	107.32
b2	b2_PS_Tray_733_C1	Vinger	Control	12027.7	110.188
b2	b2_PS_Tray_733_C2	Vinger	Control	14116.2	115.562
b2	b2_PS_Tray_734_B2	Vinger	Control	13377.3	115.635
b2	b2_PS_Tray_734_B4	Vinger	Control	12631	85.6049
b2	b2_PS_Tray_726_B1	BOR01	Fusarium culmorum	5680.52	35.646
b2	b2_PS_Tray_726_B2	BOR01	Fusarium culmorum	4855.81	44.4945
b2	b2_PS_Tray_726_B3	BOR01	Fusarium culmorum	4905	40.2221
b2	b2_PS_Tray_726_B4	BOR01	Fusarium culmorum	3716.42	37.9377
b2	b2_PS_Tray_728_F1	BOR01	Fusarium culmorum	4606.45	43.6572
b2	b2_PS_Tray_728_F2	BOR01	Fusarium culmorum	6309.09	41.0041
b2	b2_PS_Tray_728_F3	BOR01	Fusarium culmorum	6204.55	40.3776
b2	b2_PS_Tray_728_F4	BOR01	Fusarium culmorum	6929.03	38.9144
b2	b2_PS_Tray_729_F1	BOR01	Fusarium culmorum	4944.3	43.3667
b2	b2_PS_Tray_729_F2	BOR01	Fusarium culmorum	5497.3	47.7434
b2	b2_PS_Tray_729_F3	BOR01	Fusarium culmorum	6356.52	38.424
b2	b2_PS_Tray_729_F4	BOR01	Fusarium culmorum	4665	51.6858
b2	b2_PS_Tray_732_D1	BOR01	Fusarium culmorum	5387.5	50.1883
b2	b2_PS_Tray_732_D2	BOR01	Fusarium culmorum	5084.21	40.7312
b2	b2_PS_Tray_732_G2	BOR01	Fusarium culmorum	4750	46.5755
b2	b2_PS_Tray_732_G3	BOR01	Fusarium culmorum	4525.71	45.9028
b2	b2_PS_Tray_727_A1	BOR02	Fusarium culmorum	5558.82	30.9678
b2	b2_PS_Tray_727_A2	BOR02	Fusarium culmorum	4877.42	55.8718
b2	b2_PS_Tray_727_A3	BOR02	Fusarium culmorum	5119.48	44.5071
b2	b2_PS_Tray_727_A4	BOR02	Fusarium culmorum	4384.62	49.4647
b2	b2_PS_Tray_728_A1	BOR02	Fusarium culmorum	4020	42.2541
b2	b2_PS_Tray_728_A2	BOR02	Fusarium culmorum	4356.52	47.5574
b2	b2_PS_Tray_728_A3	BOR02	Fusarium culmorum	5195.12	40.4014
b2	b2_PS_Tray_728_A4	BOR02	Fusarium culmorum	4813.95	40.3786
b2	b2_PS_Tray_728_E1	BOR02	Fusarium culmorum	5562.16	36.8042
b2	b2_PS_Tray_728_E3	BOR02	Fusarium culmorum	4464.71	39.936
b2	b2_PS_Tray_728_E4	BOR02	Fusarium culmorum	4909.09	36.5078
b2	b2_PS_Tray_733_B1	BOR02	Fusarium culmorum	4785	40.5448
b2	b2_PS_Tray_733_B2	BOR02	Fusarium culmorum	5114.29	40.1391
b2	b2_PS_Tray_733_B3	BOR02	Fusarium culmorum	4935.48	31.1535
b2	b2_PS_Tray_733_B4	BOR02	Fusarium culmorum	5510.77	35.3953
b2	b2_PS_Tray_733_E1	BOR02	Fusarium culmorum	5215.38	48.6937
b2	b2_PS_Tray_733_E2	BOR02	Fusarium culmorum	5876.92	47.533
b2	b2_PS_Tray_733_E4	BOR02	Fusarium culmorum	5874.73	38.4945
b2	b2_PS_Tray_723_C1	BOR31	Fusarium culmorum	5556.52	39.7449
b2	b2_PS_Tray_723_C2	BOR31	Fusarium culmorum	4537.08	41.6865
b2	b2_PS_Tray_723_C3	BOR31	Fusarium culmorum	4665.88	35.091
b2	b2_PS_Tray_723_C4	BOR31	Fusarium culmorum	5321.05	46.0181
b2	b2_PS_Tray_726_F1	BOR31	Fusarium culmorum	4994.12	43.3825
b2	b2_PS_Tray_726_F2	BOR31	Fusarium culmorum	4883.33	44.299
b2	b2_PS_Tray_726_F3	BOR31	Fusarium culmorum	4423.73	33.8077
b2	b2_PS_Tray_726_F4	BOR31	Fusarium culmorum	7277.42	39.4082
b2	b2_PS_Tray_727_F1	BOR31	Fusarium culmorum	5257.89	38.111
b2	b2_PS_Tray_727_F2	BOR31	Fusarium culmorum	4233.8	39.0119
b2	b2_PS_Tray_727_F3	BOR31	Fusarium culmorum	6062.07	39.9077
b2	b2_PS_Tray_727_F4	BOR31	Fusarium culmorum	5414.81	33.7384
b2	b2_PS_Tray_732_B1	BOR31	Fusarium culmorum	5654.12	41.7653
b2	b2_PS_Tray_732_B2	BOR31	Fusarium culmorum	4727.27	49.6344
b2	b2_PS_Tray_732_B3	BOR31	Fusarium culmorum	5055	40.7328
b2	b2_PS_Tray_732_B4	BOR31	Fusarium culmorum	4368.75	44.9957
b2	b2_PS_Tray_734_E1	BOR31	Fusarium culmorum	4929.11	46.5583
b2	b2_PS_Tray_734_E2	BOR31	Fusarium culmorum	4419.51	45.2636
b2	b2_PS_Tray_734_E3	BOR31	Fusarium culmorum	4605	44.7901
b2	b2_PS_Tray_734_E4	BOR31	Fusarium culmorum	6820.41	42.6342
b2	b2_PS_Tray_724_A3	Akseli	Fusarium langsethiae	8421.69	89.0279
b2	b2_PS_Tray_724_A4	Akseli	Fusarium langsethiae	12079.1	106.742
b2	b2_PS_Tray_726_A1	Akseli	Fusarium langsethiae	11283.3	104.13
b2	b2_PS_Tray_726_A2	Akseli	Fusarium langsethiae	10549.1	79.5513
b2	b2_PS_Tray_726_A4	Akseli	Fusarium langsethiae	12053.2	103.839
b2	b2_PS_Tray_726_E2	Akseli	Fusarium langsethiae	9753.66	101.796
b2	b2_PS_Tray_730_I1	Akseli	Fusarium langsethiae	12157.1	110.933
b2	b2_PS_Tray_730_I2	Akseli	Fusarium langsethiae	9414.71	103.257
b2	b2_PS_Tray_730_I3	Akseli	Fusarium langsethiae	7450	93.8003
b2	b2_PS_Tray_730_I4	Akseli	Fusarium langsethiae	11248	108.567
b2	b2_PS_Tray_731_E1	Akseli	Fusarium langsethiae	10328	93.7213
b2	b2_PS_Tray_731_E3	Akseli	Fusarium langsethiae	11088.9	108.386
b2	b2_PS_Tray_723_G2	Belinda	Fusarium langsethiae	10596.4	72.8215
b2	b2_PS_Tray_723_G3	Belinda	Fusarium langsethiae	10133.3	97.8914
b2	b2_PS_Tray_723_G4	Belinda	Fusarium langsethiae	10238	92.0244
b2	b2_PS_Tray_724_C3	Belinda	Fusarium langsethiae	9928.77	76.1508
b2	b2_PS_Tray_727_C1	Belinda	Fusarium langsethiae	8486.96	95.2143
b2	b2_PS_Tray_731_G3	Belinda	Fusarium langsethiae	9530.77	83.9423
b2	b2_PS_Tray_731_G4	Belinda	Fusarium langsethiae	9581.25	97.4463
b2	b2_PS_Tray_734_A1	Belinda	Fusarium langsethiae	11927.6	112.262
b2	b2_PS_Tray_734_A3	Belinda	Fusarium langsethiae	9787.01	99.0442
b2	b2_PS_Tray_734_A4	Belinda	Fusarium langsethiae	12148.1	109.453
b2	b2_PS_Tray_724_B1	BOR01	Fusarium langsethiae	12914	110.426
b2	b2_PS_Tray_724_B2	BOR01	Fusarium langsethiae	12929.6	102.879
b2	b2_PS_Tray_724_B3	BOR01	Fusarium langsethiae	12575.3	105.688
b2	b2_PS_Tray_724_B4	BOR01	Fusarium langsethiae	11495.7	106.927
b2	b2_PS_Tray_728_B1	BOR01	Fusarium langsethiae	9480	92.974
b2	b2_PS_Tray_728_B2	BOR01	Fusarium langsethiae	11448.6	90.0601
b2	b2_PS_Tray_728_B4	BOR01	Fusarium langsethiae	8965.71	90.9757
b2	b2_PS_Tray_730_H2	BOR01	Fusarium langsethiae	9927.27	85.2174
b2	b2_PS_Tray_730_H3	BOR01	Fusarium langsethiae	10087	97.6572
b2	b2_PS_Tray_730_H4	BOR01	Fusarium langsethiae	11832.8	86.3449
b2	b2_PS_Tray_734_G2	BOR01	Fusarium langsethiae	11350	108.283
b2	b2_PS_Tray_734_G3	BOR01	Fusarium langsethiae	12265.9	106.359
b2	b2_PS_Tray_734_G4	BOR01	Fusarium langsethiae	11425.5	109.829
b2	b2_PS_Tray_735_B2	BOR01	Fusarium langsethiae	11750	83.3298
b2	b2_PS_Tray_735_B3	BOR01	Fusarium langsethiae	13708.2	113.248
b2	b2_PS_Tray_722_I1	BOR02	Fusarium langsethiae	12816	109.853
b2	b2_PS_Tray_722_I2	BOR02	Fusarium langsethiae	7688	93.5538
b2	b2_PS_Tray_722_I4	BOR02	Fusarium langsethiae	8605.97	94.5856
b2	b2_PS_Tray_724_H3	BOR02	Fusarium langsethiae	12521.3	94.2572
b2	b2_PS_Tray_724_H4	BOR02	Fusarium langsethiae	10296.4	99.2656
b2	b2_PS_Tray_727_H1	BOR02	Fusarium langsethiae	11979.5	108.054
b2	b2_PS_Tray_727_H2	BOR02	Fusarium langsethiae	11361.3	96.2018
b2	b2_PS_Tray_727_H4	BOR02	Fusarium langsethiae	10132.4	94.0627
b2	b2_PS_Tray_728_C1	BOR02	Fusarium langsethiae	7046.51	99.5194
b2	b2_PS_Tray_728_C2	BOR02	Fusarium langsethiae	8672.73	95.6895
b2	b2_PS_Tray_728_C3	BOR02	Fusarium langsethiae	7893.75	94.5494
b2	b2_PS_Tray_728_C4	BOR02	Fusarium langsethiae	8630	96.2181
b2	b2_PS_Tray_731_H1	BOR02	Fusarium langsethiae	12609.1	89.6568
b2	b2_PS_Tray_731_H2	BOR02	Fusarium langsethiae	8573.91	93.1644
b2	b2_PS_Tray_731_H3	BOR02	Fusarium langsethiae	7947.69	93.0821
b2	b2_PS_Tray_722_D3	BOR31	Fusarium langsethiae	12484.2	98.8202
b2	b2_PS_Tray_722_D4	BOR31	Fusarium langsethiae	12122	103.58
b2	b2_PS_Tray_725_H2	BOR31	Fusarium langsethiae	10971.4	96.5037
b2	b2_PS_Tray_725_H3	BOR31	Fusarium langsethiae	10675.6	93.5241
b2	b2_PS_Tray_725_H4	BOR31	Fusarium langsethiae	11720.5	99.775
b2	b2_PS_Tray_734_I1	BOR31	Fusarium langsethiae	11973.3	105.019
b2	b2_PS_Tray_734_I2	BOR31	Fusarium langsethiae	12615.6	101.583
b2	b2_PS_Tray_734_I4	BOR31	Fusarium langsethiae	11316.7	103.375
b2	b2_PS_Tray_725_G1	Odal	Fusarium langsethiae	6503.7	86.9336
b2	b2_PS_Tray_725_G2	Odal	Fusarium langsethiae	6961.36	85.5896
b2	b2_PS_Tray_725_G3	Odal	Fusarium langsethiae	10676.2	34.9395
b2	b2_PS_Tray_725_G4	Odal	Fusarium langsethiae	9139.73	47.8133
b2	b2_PS_Tray_726_C2	Odal	Fusarium langsethiae	8109.68	101.3
b2	b2_PS_Tray_726_C3	Odal	Fusarium langsethiae	8827.12	85.5163
b2	b2_PS_Tray_726_C4	Odal	Fusarium langsethiae	9755.56	102.75
b2	b2_PS_Tray_727_G2	Odal	Fusarium langsethiae	12970.2	90.9505
b2	b2_PS_Tray_727_G3	Odal	Fusarium langsethiae	11736.8	107.737
b2	b2_PS_Tray_727_G4	Odal	Fusarium langsethiae	12629	107.664
b2	b2_PS_Tray_728_D1	Odal	Fusarium langsethiae	10705.3	90.905
b2	b2_PS_Tray_728_D2	Odal	Fusarium langsethiae	10645.2	91.0656
b2	b2_PS_Tray_728_D3	Odal	Fusarium langsethiae	12320.7	96.2981
b2	b2_PS_Tray_728_D4	Odal	Fusarium langsethiae	12127.9	85.4796
b2	b2_PS_Tray_731_B1	Odal	Fusarium langsethiae	11134.6	110.785
b2	b2_PS_Tray_731_B2	Odal	Fusarium langsethiae	11622.2	110.801
b2	b2_PS_Tray_731_B3	Odal	Fusarium langsethiae	9367.74	100.774
b2	b2_PS_Tray_731_B4	Odal	Fusarium langsethiae	7754.55	100.165
b2	b2_PS_Tray_725_F2	Vinger	Fusarium langsethiae	9827.59	89.7609
b2	b2_PS_Tray_725_F3	Vinger	Fusarium langsethiae	10967.6	101.543
b2	b2_PS_Tray_729_I1	Vinger	Fusarium langsethiae	12535.7	106.314
b2	b2_PS_Tray_729_I3	Vinger	Fusarium langsethiae	10823.7	78.4891
b2	b2_PS_Tray_729_I4	Vinger	Fusarium langsethiae	13522.5	84.8563
b2	b2_PS_Tray_732_E1	Vinger	Fusarium langsethiae	11547.5	105.329
b2	b2_PS_Tray_732_E2	Vinger	Fusarium langsethiae	7710	96.5823
b2	b2_PS_Tray_732_E3	Vinger	Fusarium langsethiae	10527.3	82.2572
b2	b2_PS_Tray_732_E4	Vinger	Fusarium langsethiae	13281.8	101.254
b2	b2_PS_Tray_733_G3	Vinger	Fusarium langsethiae	8705.08	90.2416
