# Supplementary material for: Image-based time series analysis to establish differential disease progression for two Fusarium head blight pathogens in oat spikelets with variable resistance
Source: Front Plant Sci. 2023 Mar 14;14:1126717. doi: 10.3389/fpls.2023.1126717 (PMC10043315; doi:10.3389/fpls.2023.1126717)
Supplement: Supplementary file 5 [file Table_4.xlsx]

## Sheet: supplementary_table_4
Supplementary Table 4. Statistical summaryt of Area Under Disease Progression Curve (AUDPC). PAA = Photosynthetically Active Area; Vitality = Fv/Fm.
Phenotype	Treatment	Contrast	Estimate	Std error	Statistic	Adj P value
PAA	Control	Belinda - Akseli	-334.076	280.836	-1.18958	0.897668
PAA	Control	BOR01 - Akseli	-543.481	290.845	-1.86863	0.499592
PAA	Control	BOR02 - Akseli	200.165	303.247	0.660073	0.994595
PAA	Control	Odal - Akseli	-211.595	282.491	-0.749031	0.989328
PAA	Control	BOR31 - Akseli	252.407	297.841	0.847456	0.979674
PAA	Control	Vinger - Akseli	244.672	329.717	0.742066	0.989843
PAA	Control	BOR01 - Belinda	-209.405	280.71	-0.745983	0.989557
PAA	Control	BOR02 - Belinda	534.242	293.743	1.81874	0.533359
PAA	Control	Odal - Belinda	122.482	272.416	0.449613	0.999374
PAA	Control	BOR31 - Belinda	586.483	288.068	2.03592	0.389662
PAA	Control	Vinger - Belinda	578.748	320.779	1.8042	0.543414
PAA	Control	BOR02 - BOR01	743.646	303.088	2.45357	0.17546
PAA	Control	Odal - BOR01	331.886	282.556	1.17459	0.903159
PAA	Control	BOR31 - BOR01	795.888	297.538	2.67491	0.103849
PAA	Control	Vinger - BOR01	788.153	329.229	2.39394	0.199756
PAA	Control	Odal - BOR02	-411.76	295.447	-1.39368	0.804343
PAA	Control	BOR31 - BOR02	52.2416	309.923	0.168564	0.999998
PAA	Control	Vinger - BOR02	44.5068	340.532	0.130698	1
PAA	Control	BOR31 - Odal	464.002	289.832	1.60093	0.680149
PAA	Control	Vinger - Odal	456.267	322.406	1.41519	0.792659
PAA	Control	Vinger - BOR31	-7.73487	335.594	-0.0230483	1
PAA	F. langsethie	Belinda - Akseli	-317.301	567.37	-0.559249	0.997841
PAA	F. langsethie	BOR01 - Akseli	1385.15	548.919	2.52341	0.149625
PAA	F. langsethie	BOR02 - Akseli	-51.797	540.609	-0.0958123	1
PAA	F. langsethie	Odal - Akseli	179.662	530.678	0.338552	0.99988
PAA	F. langsethie	BOR31 - Akseli	177.484	585.267	0.303253	0.999937
PAA	F. langsethie	Vinger - Akseli	1328	615.575	2.15733	0.316979
PAA	F. langsethie	BOR01 - Belinda	1702.45	564.109	3.01794	0.0405177
PAA	F. langsethie	BOR02 - Belinda	265.504	555.887	0.477623	0.999116
PAA	F. langsethie	Odal - Belinda	496.963	546.466	0.909413	0.970991
PAA	F. langsethie	BOR31 - Belinda	494.785	598.84	0.82624	0.982174
PAA	F. langsethie	Vinger - Belinda	1645.3	629.191	2.61494	0.120793
PAA	F. langsethie	BOR02 - BOR01	-1436.94	535.988	-2.68093	0.10245
PAA	F. langsethie	Odal - BOR01	-1205.49	525.309	-2.29481	0.244843
PAA	F. langsethie	BOR31 - BOR01	-1207.66	582.595	-2.07291	0.367372
PAA	F. langsethie	Vinger - BOR01	-57.1514	611.082	-0.0935249	1
PAA	F. langsethie	Odal - BOR02	231.459	517.117	0.447596	0.999391
PAA	F. langsethie	BOR31 - BOR02	229.281	574.47	0.399118	0.999686
PAA	F. langsethie	Vinger - BOR02	1379.79	604.01	2.28439	0.250374
PAA	F. langsethie	BOR31 - Odal	-2.17815	565.638	-0.00385078	1
PAA	F. langsethie	Vinger - Odal	1148.33	594.501	1.93159	0.457546
PAA	F. langsethie	Vinger - BOR31	1150.51	645.857	1.78137	0.558976
PAA	F. culmorum	BOR02 - BOR01	-307.208	137.799	-2.2294	0.0661763
PAA	F. culmorum	BOR31 - BOR01	-232.384	137.053	-1.69558	0.20685
PAA	F. culmorum	BOR31 - BOR02	74.8241	134.026	0.558279	0.842193
Vitality	Control	Belinda - Akseli	2.2947	2.17777	1.05369	0.940812
Vitality	Control	BOR01 - Akseli	0.213171	2.26177	0.0942498	1
Vitality	Control	BOR02 - Akseli	0.615665	2.35148	0.26182	0.999973
Vitality	Control	Odal - Akseli	3.20066	2.1883	1.46262	0.765771
Vitality	Control	BOR31 - Akseli	5.81355	2.31205	2.51446	0.153078
Vitality	Control	Vinger - Akseli	0.880214	2.56253	0.343494	0.999869
Vitality	Control	BOR01 - Belinda	-2.08153	2.17397	-0.957478	0.962509
Vitality	Control	BOR02 - Belinda	-1.67903	2.27324	-0.738608	0.990094
Vitality	Control	Odal - Belinda	0.905958	2.10859	0.429651	0.999518
Vitality	Control	BOR31 - Belinda	3.51885	2.2297	1.57817	0.694963
Vitality	Control	Vinger - Belinda	-1.41448	2.48435	-0.569358	0.997612
Vitality	Control	BOR02 - BOR01	0.402494	2.3467	0.171515	0.999998
Vitality	Control	Odal - BOR01	2.98748	2.19024	1.364	0.81997
Vitality	Control	BOR31 - BOR01	5.60038	2.30296	2.43182	0.183396
Vitality	Control	Vinger - BOR01	0.667043	2.54787	0.261804	0.999973
Vitality	Control	Odal - BOR02	2.58499	2.28699	1.1303	0.918325
Vitality	Control	BOR31 - BOR02	5.19788	2.39865	2.167	0.311946
Vitality	Control	Vinger - BOR02	0.264549	2.63676	0.100331	1
Vitality	Control	BOR31 - Odal	2.61289	2.24453	1.16411	0.906909
Vitality	Control	Vinger - Odal	-2.32044	2.49891	-0.928582	0.967797
Vitality	Control	Vinger - BOR31	-4.93333	2.59767	-1.89914	0.478977
Vitality	F. langsethie	Belinda - Akseli	-2.27952	5.10445	-0.446576	0.999398
Vitality	F. langsethie	BOR01 - Akseli	7.04552	4.93845	1.42667	0.786279
Vitality	F. langsethie	BOR02 - Akseli	4.83644	4.86369	0.994398	0.955062
Vitality	F. langsethie	Odal - Akseli	3.98716	4.77433	0.835125	0.981154
Vitality	F. langsethie	BOR31 - Akseli	-2.29257	5.26546	-0.435399	0.99948
Vitality	F. langsethie	Vinger - Akseli	3.51749	5.53813	0.635141	0.995626
Vitality	F. langsethie	BOR01 - Belinda	9.32504	5.0751	1.83741	0.520885
Vitality	F. langsethie	BOR02 - Belinda	7.11596	5.00113	1.42287	0.788445
Vitality	F. langsethie	Odal - Belinda	6.26668	4.91636	1.27466	0.862834
Vitality	F. langsethie	BOR31 - Belinda	-0.0130519	5.38757	-0.00242259	1
Vitality	F. langsethie	Vinger - Belinda	5.79701	5.66062	1.0241	0.948259
Vitality	F. langsethie	BOR02 - BOR01	-2.20908	4.82211	-0.458114	0.999304
Vitality	F. langsethie	Odal - BOR01	-3.05836	4.72605	-0.647128	0.995154
Vitality	F. langsethie	BOR31 - BOR01	-9.33809	5.24139	-1.78161	0.559115
Vitality	F. langsethie	Vinger - BOR01	-3.52803	5.49772	-0.641726	0.995369
Vitality	F. langsethie	Odal - BOR02	-0.849279	4.65233	-0.182549	0.999997
Vitality	F. langsethie	BOR31 - BOR02	-7.12902	5.16831	-1.37937	0.812003
Vitality	F. langsethie	Vinger - BOR02	-1.31895	5.43409	-0.242718	0.999983
Vitality	F. langsethie	BOR31 - Odal	-6.27974	5.08883	-1.23402	0.880243
Vitality	F. langsethie	Vinger - Odal	-0.46967	5.34855	-0.0878127	1
Vitality	F. langsethie	Vinger - BOR31	5.81007	5.81054	0.999918	0.953834
Vitality	F. culmorum	BOR02 - BOR01	-0.89872	0.993138	-0.90493	0.637122
Vitality	F. culmorum	BOR31 - BOR01	-1.16837	0.987783	-1.18282	0.463385
Vitality	F. culmorum	BOR31 - BOR02	-0.269653	0.96596	-0.279155	0.957948
